# Supplementary material for: Integrative analysis of transcriptomics, single-cell RNA sequencing, and GraphBAN identifies de novo lipogenesis-associated genes and their potential roles in diabetic retinopathy
Source: Front Immunol. 2026 Apr 7;17:1803639. doi: 10.3389/fimmu.2026.1803639 (PMC13095570; doi:10.3389/fimmu.2026.1803639)
Supplement: Supplementary file 2 [file Table1.xlsx]

## Sheet: DNL ralated genes
Gene Symbol	Description	Category	Uniprot ID	Gifts	GC Id	Relevance score	GeneCards Link
SLC17A5	Solute Carrier Family 17 Member 5	Protein Coding	Q9NRA2	54	GC06M073593	130.247	https://www.genecards.org/cgi-bin/carddisp.pl?gene=SLC17A5
GAA	Alpha Glucosidase	Protein Coding	P10253	58	GC17P080101	122.158	https://www.genecards.org/cgi-bin/carddisp.pl?gene=GAA
FADS1	Fatty Acid Desaturase 1	Protein Coding	O60427	50	GC11M061799	118.509	https://www.genecards.org/cgi-bin/carddisp.pl?gene=FADS1
FASN	Fatty Acid Synthase	Protein Coding	P49327	57	GC17M082078	109.553	https://www.genecards.org/cgi-bin/carddisp.pl?gene=FASN
LIPA	Lipase A, Lysosomal Acid Type	Protein Coding	P38571	57	GC10M089213	104.725	https://www.genecards.org/cgi-bin/carddisp.pl?gene=LIPA
ACADM	Acyl-CoA Dehydrogenase Medium Chain	Protein Coding	P11310	55	GC01P075724	103.366	https://www.genecards.org/cgi-bin/carddisp.pl?gene=ACADM
INS	Insulin	Protein Coding	P01308	56	GC11M002159	100.748	https://www.genecards.org/cgi-bin/carddisp.pl?gene=INS
FABP2	Fatty Acid Binding Protein 2	Protein Coding	P12104	49	GC04M119317	100.602	https://www.genecards.org/cgi-bin/carddisp.pl?gene=FABP2
DDC	Dopa Decarboxylase	Protein Coding	P20711	58	GC07M050458	94.5496	https://www.genecards.org/cgi-bin/carddisp.pl?gene=DDC
FABP4	Fatty Acid Binding Protein 4	Protein Coding	P15090	51	GC08M081478	91.0918	https://www.genecards.org/cgi-bin/carddisp.pl?gene=FABP4
FADS2	Fatty Acid Desaturase 2	Protein Coding	O95864	52	GC11P061792	90.7603	https://www.genecards.org/cgi-bin/carddisp.pl?gene=FADS2
HADHA	Hydroxyacyl-CoA Dehydrogenase Trifunctional Multienzyme Complex Subunit Alpha	Protein Coding	P40939	55	GC02M026190	87.1453	https://www.genecards.org/cgi-bin/carddisp.pl?gene=HADHA
APOE	Apolipoprotein E	Protein Coding	P02649	58	GC19P103269	86.8714	https://www.genecards.org/cgi-bin/carddisp.pl?gene=APOE
FABP1	Fatty Acid Binding Protein 1	Protein Coding	P07148	51	GC02M088122	86.48	https://www.genecards.org/cgi-bin/carddisp.pl?gene=FABP1
PPARG	Peroxisome Proliferator Activated Receptor Gamma	Protein Coding	P37231	61	GC03P012287	85.4166	https://www.genecards.org/cgi-bin/carddisp.pl?gene=PPARG
ACADVL	Acyl-CoA Dehydrogenase Very Long Chain	Protein Coding	P49748	54	GC17P100426	85.0934	https://www.genecards.org/cgi-bin/carddisp.pl?gene=ACADVL
CPT2	Carnitine Palmitoyltransferase 2	Protein Coding	P23786	58	GC01P053196	81.1967	https://www.genecards.org/cgi-bin/carddisp.pl?gene=CPT2
LPL	Lipoprotein Lipase	Protein Coding	P06858	58	GC08P019901	80.3407	https://www.genecards.org/cgi-bin/carddisp.pl?gene=LPL
ALB	Albumin	Protein Coding	P02768	57	GC04P073397	80.3075	https://www.genecards.org/cgi-bin/carddisp.pl?gene=ALB
FABP3	Fatty Acid Binding Protein 3	Protein Coding	P05413	51	GC01M031365	80.105	https://www.genecards.org/cgi-bin/carddisp.pl?gene=FABP3
PPARA	Peroxisome Proliferator Activated Receptor Alpha	Protein Coding	Q07869	53	GC22P046150	79.7256	https://www.genecards.org/cgi-bin/carddisp.pl?gene=PPARA
CPT1A	Carnitine Palmitoyltransferase 1A	Protein Coding	P50416	57	GC11M068754	78.5968	https://www.genecards.org/cgi-bin/carddisp.pl?gene=CPT1A
MTR	5-Methyltetrahydrofolate-Homocysteine Methyltransferase	Protein Coding	Q99707	56	GC01P236795	76.437	https://www.genecards.org/cgi-bin/carddisp.pl?gene=MTR
LIPC	Lipase C, Hepatic Type	Protein Coding	P11150	54	GC15P058410	76.2716	https://www.genecards.org/cgi-bin/carddisp.pl?gene=LIPC
GNE	Glucosamine (UDP-N-Acetyl)-2-Epimerase/N-Acetylmannosamine Kinase	Protein Coding	Q9Y223	51	GC09M036214	75.5128	https://www.genecards.org/cgi-bin/carddisp.pl?gene=GNE
FABP5	Fatty Acid Binding Protein 5	Protein Coding	Q01469	49	GC08P081282	73.6191	https://www.genecards.org/cgi-bin/carddisp.pl?gene=FABP5
LIAS	Lipoic Acid Synthetase	Protein Coding	O43766	50	GC04P039519	73.4542	https://www.genecards.org/cgi-bin/carddisp.pl?gene=LIAS
FAAH	Fatty Acid Amide Hydrolase	Protein Coding	O00519	56	GC01P046394	72.0782	https://www.genecards.org/cgi-bin/carddisp.pl?gene=FAAH
APOB	Apolipoprotein B	Protein Coding	P04114	55	GC02M020956	70.8652	https://www.genecards.org/cgi-bin/carddisp.pl?gene=APOB
LDLR	Low Density Lipoprotein Receptor	Protein Coding	P01130	60	GC19P102336	69.8283	https://www.genecards.org/cgi-bin/carddisp.pl?gene=LDLR
SCD	Stearoyl-CoA Desaturase	Protein Coding	O00767	58	GC10P100347	69.4947	https://www.genecards.org/cgi-bin/carddisp.pl?gene=SCD
CD36	CD36 Molecule	Protein Coding	P16671	58	GC07P080369	69.4499	https://www.genecards.org/cgi-bin/carddisp.pl?gene=CD36
CETP	Cholesteryl Ester Transfer Protein	Protein Coding	P11597	55	GC16P056961	69.4326	https://www.genecards.org/cgi-bin/carddisp.pl?gene=CETP
CYP2D6	Cytochrome P450 Family 2 Subfamily D Member 6	Protein Coding	P10635	55	GC22M042126	69.3974	https://www.genecards.org/cgi-bin/carddisp.pl?gene=CYP2D6
FA2H	Fatty Acid 2-Hydroxylase	Protein Coding	Q7L5A8	53	GC16M074712	69.3725	https://www.genecards.org/cgi-bin/carddisp.pl?gene=FA2H
ABCD1	ATP Binding Cassette Subfamily D Member 1	Protein Coding	P33897	54	GC0XP153724	69.3351	https://www.genecards.org/cgi-bin/carddisp.pl?gene=ABCD1
PNPLA3	Patatin Like Phospholipase Domain Containing 3	Protein Coding	Q9NST1	50	GC22P043923	68.7988	https://www.genecards.org/cgi-bin/carddisp.pl?gene=PNPLA3
CBS	Cystathionine Beta-Synthase	Protein Coding	P35520	60	GC21M043053	68.6241	https://www.genecards.org/cgi-bin/carddisp.pl?gene=CBS
ADIPOQ	Adiponectin, C1Q And Collagen Domain Containing	Protein Coding	Q15848	55	GC03P186842	68.4969	https://www.genecards.org/cgi-bin/carddisp.pl?gene=ADIPOQ
CYP2C19	Cytochrome P450 Family 2 Subfamily C Member 19	Protein Coding	P33261	53	GC10P094762	67.6203	https://www.genecards.org/cgi-bin/carddisp.pl?gene=CYP2C19
CYP3A4	Cytochrome P450 Family 3 Subfamily A Member 4	Protein Coding	P08684	56	GC07M099985	67.4428	https://www.genecards.org/cgi-bin/carddisp.pl?gene=CYP3A4
HADHB	Hydroxyacyl-CoA Dehydrogenase Trifunctional Multienzyme Complex Subunit Beta	Protein Coding	P55084	55	GC02P026243	67.025	https://www.genecards.org/cgi-bin/carddisp.pl?gene=HADHB
BAAT	Bile Acid-CoA:Amino Acid N-Acyltransferase	Protein Coding	Q14032	50	GC09M101354	66.8869	https://www.genecards.org/cgi-bin/carddisp.pl?gene=BAAT
FABP12	Fatty Acid Binding Protein 12	Protein Coding	A6NFH5	41	GC08M081524	66.6734	https://www.genecards.org/cgi-bin/carddisp.pl?gene=FABP12
MMACHC	Metabolism Of Cobalamin Associated C	Protein Coding	Q9Y4U1	52	GC01P045500	66.5529	https://www.genecards.org/cgi-bin/carddisp.pl?gene=MMACHC
ACADS	Acyl-CoA Dehydrogenase Short Chain	Protein Coding	P16219	52	GC12P131036	65.9952	https://www.genecards.org/cgi-bin/carddisp.pl?gene=ACADS
FABP6	Fatty Acid Binding Protein 6	Protein Coding	P51161	50	GC05P160187	65.6361	https://www.genecards.org/cgi-bin/carddisp.pl?gene=FABP6
AMACR	Alpha-Methylacyl-CoA Racemase	Protein Coding	Q9UHK6	54	GC05M033986	64.8206	https://www.genecards.org/cgi-bin/carddisp.pl?gene=AMACR
SLC27A1	Solute Carrier Family 27 Member 1	Protein Coding	Q6PCB7	48	GC19P102633	64.6435	https://www.genecards.org/cgi-bin/carddisp.pl?gene=SLC27A1
SLC27A2	Solute Carrier Family 27 Member 2	Protein Coding	O14975	52	GC15P050182	63.3253	https://www.genecards.org/cgi-bin/carddisp.pl?gene=SLC27A2
SMPD1	Sphingomyelin Phosphodiesterase 1	Protein Coding	P17405	57	GC11P006390	63.2925	https://www.genecards.org/cgi-bin/carddisp.pl?gene=SMPD1
ACOX1	Acyl-CoA Oxidase 1	Protein Coding	Q15067	54	GC17M075941	62.8725	https://www.genecards.org/cgi-bin/carddisp.pl?gene=ACOX1
MTHFR	Methylenetetrahydrofolate Reductase	Protein Coding	P42898	56	GC01M011785	62.3956	https://www.genecards.org/cgi-bin/carddisp.pl?gene=MTHFR
AKR1D1	Aldo-Keto Reductase Family 1 Member D1	Protein Coding	P51857	52	GC07P138045	62.1871	https://www.genecards.org/cgi-bin/carddisp.pl?gene=AKR1D1
LEP	Leptin	Protein Coding	P41159	55	GC07P128241	61.5071	https://www.genecards.org/cgi-bin/carddisp.pl?gene=LEP
ELOVL2	ELOVL Fatty Acid Elongase 2	Protein Coding	Q9NXB9	42	GC06M010980	61.1266	https://www.genecards.org/cgi-bin/carddisp.pl?gene=ELOVL2
IL6	Interleukin 6	Protein Coding	P05231	60	GC07P022725	60.3632	https://www.genecards.org/cgi-bin/carddisp.pl?gene=IL6
FABP7	Fatty Acid Binding Protein 7	Protein Coding	O15540	51	GC06P126903	60.1798	https://www.genecards.org/cgi-bin/carddisp.pl?gene=FABP7
PHYH	Phytanoyl-CoA 2-Hydroxylase	Protein Coding	O14832	52	GC10M013277	60.1589	https://www.genecards.org/cgi-bin/carddisp.pl?gene=PHYH
TNF	Tumor Necrosis Factor	Protein Coding	P01375	61	GC06P125492	60.1523	https://www.genecards.org/cgi-bin/carddisp.pl?gene=TNF
FADS3	Fatty Acid Desaturase 3	Protein Coding	Q9Y5Q0	44	GC11M061873	59.8094	https://www.genecards.org/cgi-bin/carddisp.pl?gene=FADS3
ELOVL4	ELOVL Fatty Acid Elongase 4	Protein Coding	Q9GZR5	53	GC06M079914	59.7345	https://www.genecards.org/cgi-bin/carddisp.pl?gene=ELOVL4
CYP2C9	Cytochrome P450 Family 2 Subfamily C Member 9	Protein Coding	P11712	55	GC10P094938	59.4636	https://www.genecards.org/cgi-bin/carddisp.pl?gene=CYP2C9
NR1H4	Nuclear Receptor Subfamily 1 Group H Member 4	Protein Coding	Q96RI1	56	GC12P100473	58.8441	https://www.genecards.org/cgi-bin/carddisp.pl?gene=NR1H4
ELOVL1	ELOVL Fatty Acid Elongase 1	Protein Coding	Q9BW60	49	GC01M043363	57.4525	https://www.genecards.org/cgi-bin/carddisp.pl?gene=ELOVL1
FFAR1	Free Fatty Acid Receptor 1	Protein Coding	O14842	48	GC19P104095	57.3171	https://www.genecards.org/cgi-bin/carddisp.pl?gene=FFAR1
SLC27A5	Solute Carrier Family 27 Member 5	Protein Coding	Q9Y2P5	47	GC19M058479	57.1403	https://www.genecards.org/cgi-bin/carddisp.pl?gene=SLC27A5
SLC10A2	Solute Carrier Family 10 Member 2	Protein Coding	Q12908	50	GC13M103043	57.0219	https://www.genecards.org/cgi-bin/carddisp.pl?gene=SLC10A2
ALOX5	Arachidonate 5-Lipoxygenase	Protein Coding	P09917	57	GC10P045374	56.7555	https://www.genecards.org/cgi-bin/carddisp.pl?gene=ALOX5
FFAR4	Free Fatty Acid Receptor 4	Protein Coding	Q5NUL3	47	GC10P093566	56.5868	https://www.genecards.org/cgi-bin/carddisp.pl?gene=FFAR4
ELOVL6	ELOVL Fatty Acid Elongase 6	Protein Coding	Q9H5J4	46	GC04M110045	56.4483	https://www.genecards.org/cgi-bin/carddisp.pl?gene=ELOVL6
CYP2E1	Cytochrome P450 Family 2 Subfamily E Member 1	Protein Coding	P05181	54	GC10P133520	56.4468	https://www.genecards.org/cgi-bin/carddisp.pl?gene=CYP2E1
ALDH3A2	Aldehyde Dehydrogenase 3 Family Member A2	Protein Coding	P51648	55	GC17P019648	56.3636	https://www.genecards.org/cgi-bin/carddisp.pl?gene=ALDH3A2
ELOVL5	ELOVL Fatty Acid Elongase 5	Protein Coding	Q9NYP7	50	GC06M053267	56.0985	https://www.genecards.org/cgi-bin/carddisp.pl?gene=ELOVL5
HSD17B4	Hydroxysteroid 17-Beta Dehydrogenase 4	Protein Coding	P51659	55	GC05P119452	55.8937	https://www.genecards.org/cgi-bin/carddisp.pl?gene=HSD17B4
ABCA3	ATP Binding Cassette Subfamily A Member 3	Protein Coding	Q99758	56	GC16M002275	55.7518	https://www.genecards.org/cgi-bin/carddisp.pl?gene=ABCA3
GCDH	Glutaryl-CoA Dehydrogenase	Protein Coding	Q92947	54	GC19P012891	54.7816	https://www.genecards.org/cgi-bin/carddisp.pl?gene=GCDH
FFAR2	Free Fatty Acid Receptor 2	Protein Coding	O15552	48	GC19P102949	54.6463	https://www.genecards.org/cgi-bin/carddisp.pl?gene=FFAR2
SLC25A20	Solute Carrier Family 25 Member 20	Protein Coding	O43772	53	GC03M048933	54.5128	https://www.genecards.org/cgi-bin/carddisp.pl?gene=SLC25A20
SLC27A4	Solute Carrier Family 27 Member 4	Protein Coding	Q6P1M0	51	GC09P128340	54.4116	https://www.genecards.org/cgi-bin/carddisp.pl?gene=SLC27A4
ABCD3	ATP Binding Cassette Subfamily D Member 3	Protein Coding	P28288	52	GC01P094385	54.1802	https://www.genecards.org/cgi-bin/carddisp.pl?gene=ABCD3
APOA1	Apolipoprotein A1	Protein Coding	P02647	59	GC11M116835	54.068	https://www.genecards.org/cgi-bin/carddisp.pl?gene=APOA1
ACACA	Acetyl-CoA Carboxylase Alpha	Protein Coding	Q13085	57	GC17M037084	53.8952	https://www.genecards.org/cgi-bin/carddisp.pl?gene=ACACA
BCKDHB	Branched Chain Keto Acid Dehydrogenase E1 Subunit Beta	Protein Coding	P21953	51	GC06P080106	53.7918	https://www.genecards.org/cgi-bin/carddisp.pl?gene=BCKDHB
ACADL	Acyl-CoA Dehydrogenase Long Chain	Protein Coding	P28330	49	GC02M210187	53.655	https://www.genecards.org/cgi-bin/carddisp.pl?gene=ACADL
ACOX2	Acyl-CoA Oxidase 2	Protein Coding	Q99424	51	GC03M058506	53.5224	https://www.genecards.org/cgi-bin/carddisp.pl?gene=ACOX2
CYP1A2	Cytochrome P450 Family 1 Subfamily A Member 2	Protein Coding	P05177	54	GC15P074748	53.5214	https://www.genecards.org/cgi-bin/carddisp.pl?gene=CYP1A2
GGT1	Gamma-Glutamyltransferase 1	Protein Coding	P19440	57	GC22P024583	53.5004	https://www.genecards.org/cgi-bin/carddisp.pl?gene=GGT1
ACSL1	Acyl-CoA Synthetase Long Chain Family Member 1	Protein Coding	P33121	52	GC04M184755	53.3301	https://www.genecards.org/cgi-bin/carddisp.pl?gene=ACSL1
HADH	Hydroxyacyl-CoA Dehydrogenase	Protein Coding	Q16836	55	GC04P107989	52.9624	https://www.genecards.org/cgi-bin/carddisp.pl?gene=HADH
FAR1	Fatty Acyl-CoA Reductase 1	Protein Coding	Q8WVX9	49	GC11P013668	52.9509	https://www.genecards.org/cgi-bin/carddisp.pl?gene=FAR1
PPARD	Peroxisome Proliferator Activated Receptor Delta	Protein Coding	Q03181	54	GC06P125613	52.796	https://www.genecards.org/cgi-bin/carddisp.pl?gene=PPARD
LIPE	Lipase E, Hormone Sensitive Type	Protein Coding	Q05469	56	GC19M042401	52.6078	https://www.genecards.org/cgi-bin/carddisp.pl?gene=LIPE
PTGS2	Prostaglandin-Endoperoxide Synthase 2	Protein Coding	P35354	58	GC01M186671	52.5791	https://www.genecards.org/cgi-bin/carddisp.pl?gene=PTGS2
HMGCL	3-Hydroxy-3-Methylglutaryl-CoA Lyase	Protein Coding	P35914	54	GC01M023801	52.5655	https://www.genecards.org/cgi-bin/carddisp.pl?gene=HMGCL
MTTP	Microsomal Triglyceride Transfer Protein	Protein Coding	P55157	53	GC04P099563	52.2355	https://www.genecards.org/cgi-bin/carddisp.pl?gene=MTTP
RARA	Retinoic Acid Receptor Alpha	Protein Coding	P10276	58	GC17P040309	51.9747	https://www.genecards.org/cgi-bin/carddisp.pl?gene=RARA
BCKDHA	Branched Chain Keto Acid Dehydrogenase E1 Subunit Alpha	Protein Coding	P12694	51	GC19P103138	51.9661	https://www.genecards.org/cgi-bin/carddisp.pl?gene=BCKDHA
ELOVL7	ELOVL Fatty Acid Elongase 7	Protein Coding	A1L3X0	43	GC05M060751	51.4358	https://www.genecards.org/cgi-bin/carddisp.pl?gene=ELOVL7
PAH	Phenylalanine Hydroxylase	Protein Coding	P00439	56	GC12M102836	50.924	https://www.genecards.org/cgi-bin/carddisp.pl?gene=PAH
ACSL4	Acyl-CoA Synthetase Long Chain Family Member 4	Protein Coding	O60488	54	GC0XM109624	50.8715	https://www.genecards.org/cgi-bin/carddisp.pl?gene=ACSL4
CYP1A1	Cytochrome P450 Family 1 Subfamily A Member 1	Protein Coding	P04798	55	GC15M074719	50.7055	https://www.genecards.org/cgi-bin/carddisp.pl?gene=CYP1A1
PNPLA2	Patatin Like Phospholipase Domain Containing 2	Protein Coding	Q96AD5	53	GC11P007403	50.6091	https://www.genecards.org/cgi-bin/carddisp.pl?gene=PNPLA2
SREBF1	Sterol Regulatory Element Binding Transcription Factor 1	Protein Coding	P36956	57	GC17M017810	50.4255	https://www.genecards.org/cgi-bin/carddisp.pl?gene=SREBF1
SCP2	Sterol Carrier Protein 2	Protein Coding	P22307	54	GC01P052927	50.3761	https://www.genecards.org/cgi-bin/carddisp.pl?gene=SCP2
OTC	Ornithine Transcarbamylase	Protein Coding	P00480	55	GC0XP038331	49.954	https://www.genecards.org/cgi-bin/carddisp.pl?gene=OTC
SLC22A5	Solute Carrier Family 22 Member 5	Protein Coding	O76082	55	GC05P132369	49.9375	https://www.genecards.org/cgi-bin/carddisp.pl?gene=SLC22A5
CYP7A1	Cytochrome P450 Family 7 Subfamily A Member 1	Protein Coding	P22680	50	GC08M058490	49.7108	https://www.genecards.org/cgi-bin/carddisp.pl?gene=CYP7A1
ABCG5	ATP Binding Cassette Subfamily G Member 5	Protein Coding	Q9H222	54	GC02M043806	49.6469	https://www.genecards.org/cgi-bin/carddisp.pl?gene=ABCG5
ETFDH	Electron Transfer Flavoprotein Dehydrogenase	Protein Coding	Q16134	54	GC04P158672	49.6278	https://www.genecards.org/cgi-bin/carddisp.pl?gene=ETFDH
INSR	Insulin Receptor	Protein Coding	P06213	62	GC19M007112	49.5425	https://www.genecards.org/cgi-bin/carddisp.pl?gene=INSR
UCP2	Uncoupling Protein 2	Protein Coding	P55851	55	GC11M073974	49.4734	https://www.genecards.org/cgi-bin/carddisp.pl?gene=UCP2
HSD17B10	Hydroxysteroid 17-Beta Dehydrogenase 10	Protein Coding	Q99714	55	GC0XM053431	49.0687	https://www.genecards.org/cgi-bin/carddisp.pl?gene=HSD17B10
HNF4A	Hepatocyte Nuclear Factor 4 Alpha	Protein Coding	P41235	57	GC20P044355	49.0468	https://www.genecards.org/cgi-bin/carddisp.pl?gene=HNF4A
CYP4A11	Cytochrome P450 Family 4 Subfamily A Member 11	Protein Coding	Q02928	50	GC01M046929	48.982	https://www.genecards.org/cgi-bin/carddisp.pl?gene=CYP4A11
TP53	Tumor Protein P53	Protein Coding	P04637	62	GC17M007661	48.8207	https://www.genecards.org/cgi-bin/carddisp.pl?gene=TP53
EHHADH	Enoyl-CoA Hydratase And 3-Hydroxyacyl CoA Dehydrogenase	Protein Coding	Q08426	51	GC03M185190	48.7869	https://www.genecards.org/cgi-bin/carddisp.pl?gene=EHHADH
NR1H2	Nuclear Receptor Subfamily 1 Group H Member 2	Protein Coding	P55055	54	GC19P050329	48.6209	https://www.genecards.org/cgi-bin/carddisp.pl?gene=NR1H2
MMADHC	Metabolism Of Cobalamin Associated D	Protein Coding	Q9H3L0	50	GC02M149569	47.8961	https://www.genecards.org/cgi-bin/carddisp.pl?gene=MMADHC
ASAH1	N-Acylsphingosine Amidohydrolase 1	Protein Coding	Q13510	57	GC08M018055	47.7362	https://www.genecards.org/cgi-bin/carddisp.pl?gene=ASAH1
GPT	Glutamic--Pyruvic Transaminase	Protein Coding	P24298	50	GC08P144502	47.6416	https://www.genecards.org/cgi-bin/carddisp.pl?gene=GPT
ABCG8	ATP Binding Cassette Subfamily G Member 8	Protein Coding	Q9H221	50	GC02P043828	47.6186	https://www.genecards.org/cgi-bin/carddisp.pl?gene=ABCG8
GBA1	Glucosylceramidase Beta 1	Protein Coding	P04062	58	GC01M159917	47.5666	https://www.genecards.org/cgi-bin/carddisp.pl?gene=GBA1
ABCA1	ATP Binding Cassette Subfamily A Member 1	Protein Coding	O95477	56	GC09M104781	47.5515	https://www.genecards.org/cgi-bin/carddisp.pl?gene=ABCA1
PPARGC1A	PPARG Coactivator 1 Alpha	Protein Coding	Q9UBK2	55	GC04M023755	47.3889	https://www.genecards.org/cgi-bin/carddisp.pl?gene=PPARGC1A
CRP	C-Reactive Protein	Protein Coding	P02741	54	GC01M160321	47.3735	https://www.genecards.org/cgi-bin/carddisp.pl?gene=CRP
AKT1	AKT Serine/Threonine Kinase 1	Protein Coding	P31749	62	GC14M104769	47.2042	https://www.genecards.org/cgi-bin/carddisp.pl?gene=AKT1
FFAR3	Free Fatty Acid Receptor 3	Protein Coding	O14843	43	GC19P104096	47.2026	https://www.genecards.org/cgi-bin/carddisp.pl?gene=FFAR3
MMUT	Methylmalonyl-CoA Mutase	Protein Coding	P22033	54	GC06M049430	47.1394	https://www.genecards.org/cgi-bin/carddisp.pl?gene=MMUT
ABCB11	ATP Binding Cassette Subfamily B Member 11	Protein Coding	O95342	55	GC02M168922	47.0418	https://www.genecards.org/cgi-bin/carddisp.pl?gene=ABCB11
ELOVL3	ELOVL Fatty Acid Elongase 3	Protein Coding	Q9HB03	40	GC10P107012	46.6348	https://www.genecards.org/cgi-bin/carddisp.pl?gene=ELOVL3
HMGCR	3-Hydroxy-3-Methylglutaryl-CoA Reductase	Protein Coding	P04035	56	GC05P075336	46.6253	https://www.genecards.org/cgi-bin/carddisp.pl?gene=HMGCR
SFTPB	Surfactant Protein B	Protein Coding	P07988	52	GC02M085657	46.4993	https://www.genecards.org/cgi-bin/carddisp.pl?gene=SFTPB
CYP2C8	Cytochrome P450 Family 2 Subfamily C Member 8	Protein Coding	P10632	55	GC10M095038	46.2811	https://www.genecards.org/cgi-bin/carddisp.pl?gene=CYP2C8
SLC7A7	Solute Carrier Family 7 Member 7	Protein Coding	Q9UM01	53	GC14M022773	46.0584	https://www.genecards.org/cgi-bin/carddisp.pl?gene=SLC7A7
CYP7B1	Cytochrome P450 Family 7 Subfamily B Member 1	Protein Coding	O75881	53	GC08M064587	46.0352	https://www.genecards.org/cgi-bin/carddisp.pl?gene=CYP7B1
ACSL3	Acyl-CoA Synthetase Long Chain Family Member 3	Protein Coding	O95573	48	GC02P222860	45.9161	https://www.genecards.org/cgi-bin/carddisp.pl?gene=ACSL3
MMAA	Metabolism Of Cobalamin Associated A	Protein Coding	Q8IVH4	47	GC04P145631	45.7638	https://www.genecards.org/cgi-bin/carddisp.pl?gene=MMAA
HSD3B7	Hydroxy-Delta-5-Steroid Dehydrogenase, 3 Beta- And Steroid Delta-Isomerase 7	Protein Coding	Q9H2F3	49	GC16P030985	45.6974	https://www.genecards.org/cgi-bin/carddisp.pl?gene=HSD3B7
IGF1	Insulin Like Growth Factor 1	Protein Coding	P05019	57	GC12M102395	45.6831	https://www.genecards.org/cgi-bin/carddisp.pl?gene=IGF1
ACSL5	Acyl-CoA Synthetase Long Chain Family Member 5	Protein Coding	Q9ULC5	49	GC10P112374	45.6723	https://www.genecards.org/cgi-bin/carddisp.pl?gene=ACSL5
PLA2G4A	Phospholipase A2 Group IVA	Protein Coding	P47712	56	GC01P186798	45.4569	https://www.genecards.org/cgi-bin/carddisp.pl?gene=PLA2G4A
LCAT	Lecithin-Cholesterol Acyltransferase	Protein Coding	P04180	56	GC16M067939	45.4261	https://www.genecards.org/cgi-bin/carddisp.pl?gene=LCAT
CYP2A6	Cytochrome P450 Family 2 Subfamily A Member 6	Protein Coding	P11509	55	GC19M040843	45.3818	https://www.genecards.org/cgi-bin/carddisp.pl?gene=CYP2A6
CES1	Carboxylesterase 1	Protein Coding	P23141	57	GC16M055836	45.06	https://www.genecards.org/cgi-bin/carddisp.pl?gene=CES1
ETFA	Electron Transfer Flavoprotein Subunit Alpha	Protein Coding	P13804	54	GC15M144559	44.7974	https://www.genecards.org/cgi-bin/carddisp.pl?gene=ETFA
PC	Pyruvate Carboxylase	Protein Coding	P11498	55	GC11M066848	44.6622	https://www.genecards.org/cgi-bin/carddisp.pl?gene=PC
PCCB	Propionyl-CoA Carboxylase Subunit Beta	Protein Coding	P05166	55	GC03P136250	44.6583	https://www.genecards.org/cgi-bin/carddisp.pl?gene=PCCB
SLC27A6	Solute Carrier Family 27 Member 6	Protein Coding	Q9Y2P4	48	GC05P128538	44.358	https://www.genecards.org/cgi-bin/carddisp.pl?gene=SLC27A6
CYP2B6	Cytochrome P450 Family 2 Subfamily B Member 6	Protein Coding	P20813	54	GC19P040991	44.2721	https://www.genecards.org/cgi-bin/carddisp.pl?gene=CYP2B6
XDH	Xanthine Dehydrogenase	Protein Coding	P47989	56	GC02M031334	44.2446	https://www.genecards.org/cgi-bin/carddisp.pl?gene=XDH
FAAH2	Fatty Acid Amide Hydrolase 2	Protein Coding	Q6GMR7	40	GC0XP057121	43.6898	https://www.genecards.org/cgi-bin/carddisp.pl?gene=FAAH2
DBT	Dihydrolipoamide Branched Chain Transacylase E2	Protein Coding	P11182	51	GC01M100186	43.5744	https://www.genecards.org/cgi-bin/carddisp.pl?gene=DBT
TPK1	Thiamin Pyrophosphokinase 1	Protein Coding	Q9H3S4	53	GC07M144451	43.3635	https://www.genecards.org/cgi-bin/carddisp.pl?gene=TPK1
CRABP2	Cellular Retinoic Acid Binding Protein 2	Protein Coding	P29373	52	GC01M160017	43.1952	https://www.genecards.org/cgi-bin/carddisp.pl?gene=CRABP2
VDR	Vitamin D Receptor	Protein Coding	P11473	57	GC12M047841	43.1503	https://www.genecards.org/cgi-bin/carddisp.pl?gene=VDR
RXRA	Retinoid X Receptor Alpha	Protein Coding	P19793	57	GC09P134317	43.1208	https://www.genecards.org/cgi-bin/carddisp.pl?gene=RXRA
MLYCD	Malonyl-CoA Decarboxylase	Protein Coding	O95822	50	GC16P083899	43.1114	https://www.genecards.org/cgi-bin/carddisp.pl?gene=MLYCD
SFTPC	Surfactant Protein C	Protein Coding	P11686	50	GC08P022156	43.0729	https://www.genecards.org/cgi-bin/carddisp.pl?gene=SFTPC
ALOX12	Arachidonate 12-Lipoxygenase, 12S Type	Protein Coding	P18054	53	GC17P100409	42.926	https://www.genecards.org/cgi-bin/carddisp.pl?gene=ALOX12
IL1B	Interleukin 1 Beta	Protein Coding	P01584	56	GC02M112829	42.8976	https://www.genecards.org/cgi-bin/carddisp.pl?gene=IL1B
CAT	Catalase	Protein Coding	P04040	60	GC11P034460	42.7814	https://www.genecards.org/cgi-bin/carddisp.pl?gene=CAT
MMAB	Metabolism Of Cobalamin Associated B	Protein Coding	Q96EY8	52	GC12M109553	42.4358	https://www.genecards.org/cgi-bin/carddisp.pl?gene=MMAB
SLC10A1	Solute Carrier Family 10 Member 1	Protein Coding	Q14973	50	GC14M069775	42.3342	https://www.genecards.org/cgi-bin/carddisp.pl?gene=SLC10A1
ECHS1	Enoyl-CoA Hydratase, Short Chain 1	Protein Coding	P30084	54	GC10M133362	42.3216	https://www.genecards.org/cgi-bin/carddisp.pl?gene=ECHS1
GHRL	Ghrelin And Obestatin Prepropeptide	Protein Coding	Q9UBU3	50	GC03M010285	42.1512	https://www.genecards.org/cgi-bin/carddisp.pl?gene=GHRL
UGT1A1	UDP Glucuronosyltransferase Family 1 Member A1	Protein Coding	P22309	59	GC02P233760	42.1497	https://www.genecards.org/cgi-bin/carddisp.pl?gene=UGT1A1
ETFB	Electron Transfer Flavoprotein Subunit Beta	Protein Coding	P38117	51	GC19M051345	42.1478	https://www.genecards.org/cgi-bin/carddisp.pl?gene=ETFB
APOC3	Apolipoprotein C3	Protein Coding	P02656	54	GC11P116829	42.0821	https://www.genecards.org/cgi-bin/carddisp.pl?gene=APOC3
SLC3A1	Solute Carrier Family 3 Member 1	Protein Coding	Q07837	56	GC02P044275	42.0183	https://www.genecards.org/cgi-bin/carddisp.pl?gene=SLC3A1
CSF2RA	Colony Stimulating Factor 2 Receptor Subunit Alpha	Protein Coding	P15509	53	GC0XP002325	42.0015	https://www.genecards.org/cgi-bin/carddisp.pl?gene=CSF2RA
ASL	Argininosuccinate Lyase	Protein Coding	P04424	54	GC07P066075	41.9851	https://www.genecards.org/cgi-bin/carddisp.pl?gene=ASL
DLD	Dihydrolipoamide Dehydrogenase	Protein Coding	P09622	57	GC07P107901	41.5207	https://www.genecards.org/cgi-bin/carddisp.pl?gene=DLD
ACACB	Acetyl-CoA Carboxylase Beta	Protein Coding	O00763	51	GC12P109116	41.3682	https://www.genecards.org/cgi-bin/carddisp.pl?gene=ACACB
PEX5	Peroxisomal Biogenesis Factor 5	Protein Coding	P50542	52	GC12P035974	41.1797	https://www.genecards.org/cgi-bin/carddisp.pl?gene=PEX5
PIK3CA	Phosphatidylinositol-4,5-Bisphosphate 3-Kinase Catalytic Subunit Alpha	Protein Coding	P42336	61	GC03P179148	41.1691	https://www.genecards.org/cgi-bin/carddisp.pl?gene=PIK3CA
G6PD	Glucose-6-Phosphate Dehydrogenase	Protein Coding	P11413	59	GC0XM154593	41.1474	https://www.genecards.org/cgi-bin/carddisp.pl?gene=G6PD
PLA2G6	Phospholipase A2 Group VI	Protein Coding	O60733	56	GC22M076500	40.9876	https://www.genecards.org/cgi-bin/carddisp.pl?gene=PLA2G6
RARB	Retinoic Acid Receptor Beta	Protein Coding	P10826	58	GC03P024689	40.9469	https://www.genecards.org/cgi-bin/carddisp.pl?gene=RARB
IRS1	Insulin Receptor Substrate 1	Protein Coding	P35568	56	GC02M226731	40.7168	https://www.genecards.org/cgi-bin/carddisp.pl?gene=IRS1
PRKAA2	Protein Kinase AMP-Activated Catalytic Subunit Alpha 2	Protein Coding	P54646	58	GC01P056645	40.6877	https://www.genecards.org/cgi-bin/carddisp.pl?gene=PRKAA2
SLC27A3	Solute Carrier Family 27 Member 3	Protein Coding	Q5K4L6	45	GC01P160523	40.6493	https://www.genecards.org/cgi-bin/carddisp.pl?gene=SLC27A3
SLC25A13	Solute Carrier Family 25 Member 13	Protein Coding	Q9UJS0	54	GC07M096120	40.64	https://www.genecards.org/cgi-bin/carddisp.pl?gene=SLC25A13
ASS1	Argininosuccinate Synthase 1	Protein Coding	P00966	57	GC09P130444	40.5527	https://www.genecards.org/cgi-bin/carddisp.pl?gene=ASS1
ACSF3	Acyl-CoA Synthetase Family Member 3	Protein Coding	Q4G176	51	GC16P089088	40.4694	https://www.genecards.org/cgi-bin/carddisp.pl?gene=ACSF3
SLC2A1	Solute Carrier Family 2 Member 1	Protein Coding	P11166	61	GC01M042925	40.3725	https://www.genecards.org/cgi-bin/carddisp.pl?gene=SLC2A1
GSTP1	Glutathione S-Transferase Pi 1	Protein Coding	P09211	58	GC11P067583	40.2338	https://www.genecards.org/cgi-bin/carddisp.pl?gene=GSTP1
HPD	4-Hydroxyphenylpyruvate Dioxygenase	Protein Coding	P32754	55	GC12M121839	40.1422	https://www.genecards.org/cgi-bin/carddisp.pl?gene=HPD
UCP1	Uncoupling Protein 1	Protein Coding	P25874	51	GC04M140559	40.0343	https://www.genecards.org/cgi-bin/carddisp.pl?gene=UCP1
ALDH5A1	Aldehyde Dehydrogenase 5 Family Member A1	Protein Coding	P51649	56	GC06P024494	39.7666	https://www.genecards.org/cgi-bin/carddisp.pl?gene=ALDH5A1
ABCD4	ATP Binding Cassette Subfamily D Member 4	Protein Coding	O14678	50	GC14M074285	39.7242	https://www.genecards.org/cgi-bin/carddisp.pl?gene=ABCD4
BCAT2	Branched Chain Amino Acid Transaminase 2	Protein Coding	O15382	52	GC19M048795	39.7216	https://www.genecards.org/cgi-bin/carddisp.pl?gene=BCAT2
SLC16A1	Solute Carrier Family 16 Member 1	Protein Coding	P53985	55	GC01M113088	39.6806	https://www.genecards.org/cgi-bin/carddisp.pl?gene=SLC16A1
PCCA	Propionyl-CoA Carboxylase Subunit Alpha	Protein Coding	P05165	55	GC13P100089	39.51	https://www.genecards.org/cgi-bin/carddisp.pl?gene=PCCA
ACADSB	Acyl-CoA Dehydrogenase Short/Branched Chain	Protein Coding	P45954	52	GC10P123008	39.3752	https://www.genecards.org/cgi-bin/carddisp.pl?gene=ACADSB
ACP5	Acid Phosphatase 5, Tartrate Resistant	Protein Coding	P13686	55	GC19M011574	39.3741	https://www.genecards.org/cgi-bin/carddisp.pl?gene=ACP5
CYP27A1	Cytochrome P450 Family 27 Subfamily A Member 1	Protein Coding	Q02318	55	GC02P218781	39.3335	https://www.genecards.org/cgi-bin/carddisp.pl?gene=CYP27A1
IVD	Isovaleryl-CoA Dehydrogenase	Protein Coding	P26440	51	GC15P040405	39.1713	https://www.genecards.org/cgi-bin/carddisp.pl?gene=IVD
SLCO1B1	Solute Carrier Organic Anion Transporter Family Member 1B1	Protein Coding	Q9Y6L6	55	GC12P036294	39.1675	https://www.genecards.org/cgi-bin/carddisp.pl?gene=SLCO1B1
UCP3	Uncoupling Protein 3	Protein Coding	P55916	50	GC11M074000	38.9527	https://www.genecards.org/cgi-bin/carddisp.pl?gene=UCP3
HPRT1	Hypoxanthine Phosphoribosyltransferase 1	Protein Coding	P00492	57	GC0XP134460	38.9336	https://www.genecards.org/cgi-bin/carddisp.pl?gene=HPRT1
BGLAP	Bone Gamma-Carboxyglutamate Protein	Protein Coding	P02818	49	GC01P156242	38.916	https://www.genecards.org/cgi-bin/carddisp.pl?gene=BGLAP
GCG	Glucagon	Protein Coding	P01275	50	GC02M162142	38.6932	https://www.genecards.org/cgi-bin/carddisp.pl?gene=GCG
ACSBG1	Acyl-CoA Synthetase Bubblegum Family Member 1	Protein Coding	Q96GR2	48	GC15M078167	38.608	https://www.genecards.org/cgi-bin/carddisp.pl?gene=ACSBG1
GCK	Glucokinase	Protein Coding	P35557	57	GC07M045266	38.4673	https://www.genecards.org/cgi-bin/carddisp.pl?gene=GCK
PEX7	Peroxisomal Biogenesis Factor 7	Protein Coding	O00628	52	GC06P136822	38.4263	https://www.genecards.org/cgi-bin/carddisp.pl?gene=PEX7
LMNA	Lamin A/C	Protein Coding	P02545	58	GC01P156082	38.3694	https://www.genecards.org/cgi-bin/carddisp.pl?gene=LMNA
CRABP1	Cellular Retinoic Acid Binding Protein 1	Protein Coding	P29762	50	GC15P078340	38.2933	https://www.genecards.org/cgi-bin/carddisp.pl?gene=CRABP1
PLA2G2A	Phospholipase A2 Group IIA	Protein Coding	P14555	55	GC01M019975	38.2603	https://www.genecards.org/cgi-bin/carddisp.pl?gene=PLA2G2A
FH	Fumarate Hydratase	Protein Coding	P07954	55	GC01M241499	38.2056	https://www.genecards.org/cgi-bin/carddisp.pl?gene=FH
PON1	Paraoxonase 1	Protein Coding	P27169	56	GC07M095297	38.11	https://www.genecards.org/cgi-bin/carddisp.pl?gene=PON1
ACSL6	Acyl-CoA Synthetase Long Chain Family Member 6	Protein Coding	Q9UKU0	47	GC05M131949	38.0523	https://www.genecards.org/cgi-bin/carddisp.pl?gene=ACSL6
CYP1B1	Cytochrome P450 Family 1 Subfamily B Member 1	Protein Coding	Q16678	56	GC02M038066	37.9813	https://www.genecards.org/cgi-bin/carddisp.pl?gene=CYP1B1
DAO	D-Amino Acid Oxidase	Protein Coding	P14920	54	GC12P108862	37.9621	https://www.genecards.org/cgi-bin/carddisp.pl?gene=DAO
SLC7A5	Solute Carrier Family 7 Member 5	Protein Coding	Q01650	52	GC16M087830	37.9553	https://www.genecards.org/cgi-bin/carddisp.pl?gene=SLC7A5
FAS	Fas Cell Surface Death Receptor	Protein Coding	P25445	58	GC10P106652	37.9335	https://www.genecards.org/cgi-bin/carddisp.pl?gene=FAS
GPBAR1	G Protein-Coupled Bile Acid Receptor 1	Protein Coding	Q8TDU6	48	GC02P218259	37.9088	https://www.genecards.org/cgi-bin/carddisp.pl?gene=GPBAR1
ABCG2	ATP Binding Cassette Subfamily G Member 2 (JR Blood Group)	Protein Coding	Q9UNQ0	58	GC04M088090	37.8728	https://www.genecards.org/cgi-bin/carddisp.pl?gene=ABCG2
SOD1	Superoxide Dismutase 1	Protein Coding	P00441	61	GC21P031659	37.8697	https://www.genecards.org/cgi-bin/carddisp.pl?gene=SOD1
ACE	Angiotensin I Converting Enzyme	Protein Coding	P12821	60	GC17P063477	37.8389	https://www.genecards.org/cgi-bin/carddisp.pl?gene=ACE
ALDH2	Aldehyde Dehydrogenase 2 Family Member	Protein Coding	P05091	59	GC12P111766	37.8262	https://www.genecards.org/cgi-bin/carddisp.pl?gene=ALDH2
ACAD8	Acyl-CoA Dehydrogenase Family Member 8	Protein Coding	Q9UKU7	51	GC11P134253	37.776	https://www.genecards.org/cgi-bin/carddisp.pl?gene=ACAD8
CNR1	Cannabinoid Receptor 1	Protein Coding	P21554	55	GC06M088139	37.7126	https://www.genecards.org/cgi-bin/carddisp.pl?gene=CNR1
PCSK9	Proprotein Convertase Subtilisin/Kexin Type 9	Protein Coding	Q8NBP7	58	GC01P055039	37.7123	https://www.genecards.org/cgi-bin/carddisp.pl?gene=PCSK9
FABP9	Fatty Acid Binding Protein 9	Protein Coding	Q0Z7S8	37	GC08M081458	37.7109	https://www.genecards.org/cgi-bin/carddisp.pl?gene=FABP9
BTD	Biotinidase	Protein Coding	P43251	54	GC03P020404	37.6668	https://www.genecards.org/cgi-bin/carddisp.pl?gene=BTD
ALOX15	Arachidonate 15-Lipoxygenase	Protein Coding	P16050	54	GC17M004630	37.3	https://www.genecards.org/cgi-bin/carddisp.pl?gene=ALOX15
G6PC1	Glucose-6-Phosphatase Catalytic Subunit 1	Protein Coding	P35575	52	GC17P102970	37.0596	https://www.genecards.org/cgi-bin/carddisp.pl?gene=G6PC1
PEX2	Peroxisomal Biogenesis Factor 2	Protein Coding	P28328	52	GC08M076980	36.9834	https://www.genecards.org/cgi-bin/carddisp.pl?gene=PEX2
DGAT1	Diacylglycerol O-Acyltransferase 1	Protein Coding	O75907	55	GC08M146475	36.9117	https://www.genecards.org/cgi-bin/carddisp.pl?gene=DGAT1
CYP4F2	Cytochrome P450 Family 4 Subfamily F Member 2	Protein Coding	P78329	51	GC19M015878	36.8771	https://www.genecards.org/cgi-bin/carddisp.pl?gene=CYP4F2
ABCC8	ATP Binding Cassette Subfamily C Member 8	Protein Coding	Q09428	55	GC11M017392	36.8651	https://www.genecards.org/cgi-bin/carddisp.pl?gene=ABCC8
RETN	Resistin	Protein Coding	Q9HD89	51	GC19P007669	36.7374	https://www.genecards.org/cgi-bin/carddisp.pl?gene=RETN
SIRT1	Sirtuin 1	Protein Coding	Q96EB6	57	GC10P067884	36.7198	https://www.genecards.org/cgi-bin/carddisp.pl?gene=SIRT1
LEPR	Leptin Receptor	Protein Coding	P48357	58	GC01P065435	36.679	https://www.genecards.org/cgi-bin/carddisp.pl?gene=LEPR
PEX6	Peroxisomal Biogenesis Factor 6	Protein Coding	Q13608	50	GC06M042963	36.6678	https://www.genecards.org/cgi-bin/carddisp.pl?gene=PEX6
POLG	DNA Polymerase Gamma, Catalytic Subunit	Protein Coding	P54098	56	GC15M144938	36.5449	https://www.genecards.org/cgi-bin/carddisp.pl?gene=POLG
ACAD9	Acyl-CoA Dehydrogenase Family Member 9	Protein Coding	Q9H845	52	GC03P138077	36.526	https://www.genecards.org/cgi-bin/carddisp.pl?gene=ACAD9
SLC2A4	Solute Carrier Family 2 Member 4	Protein Coding	P14672	55	GC17P100440	36.4991	https://www.genecards.org/cgi-bin/carddisp.pl?gene=SLC2A4
CCL2	C-C Motif Chemokine Ligand 2	Protein Coding	P13500	58	GC17P034255	36.3741	https://www.genecards.org/cgi-bin/carddisp.pl?gene=CCL2
PEX1	Peroxisomal Biogenesis Factor 1	Protein Coding	O43933	53	GC07M092487	36.3419	https://www.genecards.org/cgi-bin/carddisp.pl?gene=PEX1
NOS3	Nitric Oxide Synthase 3	Protein Coding	P29474	58	GC07P156074	36.2035	https://www.genecards.org/cgi-bin/carddisp.pl?gene=NOS3
CFTR	CF Transmembrane Conductance Regulator	Protein Coding	P13569	60	GC07P117287	36.1601	https://www.genecards.org/cgi-bin/carddisp.pl?gene=CFTR
ABHD5	Abhydrolase Domain Containing 5, Lysophosphatidic Acid Acyltransferase	Protein Coding	Q8WTS1	53	GC03P043761	36.1145	https://www.genecards.org/cgi-bin/carddisp.pl?gene=ABHD5
PTEN	Phosphatase And Tensin Homolog	Protein Coding	P60484	60	GC10P106636	36.0299	https://www.genecards.org/cgi-bin/carddisp.pl?gene=PTEN
APOA5	Apolipoprotein A5	Protein Coding	Q6Q788	51	GC11M116789	35.9455	https://www.genecards.org/cgi-bin/carddisp.pl?gene=APOA5
PDHA1	Pyruvate Dehydrogenase E1 Subunit Alpha 1	Protein Coding	P08559	56	GC0XP019343	35.7928	https://www.genecards.org/cgi-bin/carddisp.pl?gene=PDHA1
SERPINE1	Serpin Family E Member 1	Protein Coding	P05121	59	GC07P101127	35.7522	https://www.genecards.org/cgi-bin/carddisp.pl?gene=SERPINE1
TLR4	Toll Like Receptor 4	Protein Coding	O00206	60	GC09P117704	35.6454	https://www.genecards.org/cgi-bin/carddisp.pl?gene=TLR4
HFE	Homeostatic Iron Regulator	Protein Coding	Q30201	54	GC06P026087	35.5759	https://www.genecards.org/cgi-bin/carddisp.pl?gene=HFE
NPC1	NPC Intracellular Cholesterol Transporter 1	Protein Coding	O15118	58	GC18M023506	35.568	https://www.genecards.org/cgi-bin/carddisp.pl?gene=NPC1
PTGS1	Prostaglandin-Endoperoxide Synthase 1	Protein Coding	P23219	55	GC09P122370	35.4698	https://www.genecards.org/cgi-bin/carddisp.pl?gene=PTGS1
ACOT8	Acyl-CoA Thioesterase 8	Protein Coding	O14734	44	GC20M045841	35.4003	https://www.genecards.org/cgi-bin/carddisp.pl?gene=ACOT8
OGDH	Oxoglutarate Dehydrogenase	Protein Coding	Q02218	55	GC07P044606	35.263	https://www.genecards.org/cgi-bin/carddisp.pl?gene=OGDH
HNF1A	HNF1 Homeobox A	Protein Coding	P20823	55	GC12P120978	35.173	https://www.genecards.org/cgi-bin/carddisp.pl?gene=HNF1A
MTOR	Mechanistic Target Of Rapamycin Kinase	Protein Coding	P42345	64	GC01M011106	35.0776	https://www.genecards.org/cgi-bin/carddisp.pl?gene=MTOR
LIPG	Lipase G, Endothelial Type	Protein Coding	Q9Y5X9	50	GC18P049560	35.0331	https://www.genecards.org/cgi-bin/carddisp.pl?gene=LIPG
RBP4	Retinol Binding Protein 4	Protein Coding	P02753	54	GC10M093591	34.9946	https://www.genecards.org/cgi-bin/carddisp.pl?gene=RBP4
HIF1A	Hypoxia Inducible Factor 1 Subunit Alpha	Protein Coding	Q16665	57	GC14P061695	34.9797	https://www.genecards.org/cgi-bin/carddisp.pl?gene=HIF1A
TAT	Tyrosine Aminotransferase	Protein Coding	P17735	54	GC16M071565	34.8903	https://www.genecards.org/cgi-bin/carddisp.pl?gene=TAT
PEX12	Peroxisomal Biogenesis Factor 12	Protein Coding	O00623	48	GC17M035574	34.8141	https://www.genecards.org/cgi-bin/carddisp.pl?gene=PEX12
PEX10	Peroxisomal Biogenesis Factor 10	Protein Coding	O60683	50	GC01M002403	34.7575	https://www.genecards.org/cgi-bin/carddisp.pl?gene=PEX10
GFAP	Glial Fibrillary Acidic Protein	Protein Coding	P14136	57	GC17M071851	34.5456	https://www.genecards.org/cgi-bin/carddisp.pl?gene=GFAP
CPS1	Carbamoyl-Phosphate Synthase 1	Protein Coding	P31327	57	GC02P210477	34.5043	https://www.genecards.org/cgi-bin/carddisp.pl?gene=CPS1
ACP1	Acid Phosphatase 1	Protein Coding	P24666	52	GC02P000750	34.4333	https://www.genecards.org/cgi-bin/carddisp.pl?gene=ACP1
APOC2	Apolipoprotein C2	Protein Coding	P02655	52	GC19P103272	34.4286	https://www.genecards.org/cgi-bin/carddisp.pl?gene=APOC2
FADS6	Fatty Acid Desaturase 6	Protein Coding	Q8N9I5	37	GC17M074876	34.3665	https://www.genecards.org/cgi-bin/carddisp.pl?gene=FADS6
ESR1	Estrogen Receptor 1	Protein Coding	P03372	62	GC06P151656	34.2664	https://www.genecards.org/cgi-bin/carddisp.pl?gene=ESR1
NR1I2	Nuclear Receptor Subfamily 1 Group I Member 2	Protein Coding	O75469	51	GC03P119780	34.2449	https://www.genecards.org/cgi-bin/carddisp.pl?gene=NR1I2
FAR2	Fatty Acyl-CoA Reductase 2	Protein Coding	Q96K12	47	GC12P036425	34.2363	https://www.genecards.org/cgi-bin/carddisp.pl?gene=FAR2
FLAD1	Flavin Adenine Dinucleotide Synthetase 1	Protein Coding	Q8NFF5	50	GC01P154983	34.2221	https://www.genecards.org/cgi-bin/carddisp.pl?gene=FLAD1
IL10	Interleukin 10	Protein Coding	P22301	56	GC01M206767	34.1576	https://www.genecards.org/cgi-bin/carddisp.pl?gene=IL10
TH	Tyrosine Hydroxylase	Protein Coding	P07101	59	GC11M002163	34.0072	https://www.genecards.org/cgi-bin/carddisp.pl?gene=TH
MCEE	Methylmalonyl-CoA Epimerase	Protein Coding	Q96PE7	48	GC02M071110	33.975	https://www.genecards.org/cgi-bin/carddisp.pl?gene=MCEE
HGD	Homogentisate 1,2-Dioxygenase	Protein Coding	Q93099	52	GC03M120628	33.9721	https://www.genecards.org/cgi-bin/carddisp.pl?gene=HGD
CPT1B	Carnitine Palmitoyltransferase 1B	Protein Coding	Q92523	52	GC22M075030	33.9174	https://www.genecards.org/cgi-bin/carddisp.pl?gene=CPT1B
OAT	Ornithine Aminotransferase	Protein Coding	P04181	56	GC10M124397	33.9016	https://www.genecards.org/cgi-bin/carddisp.pl?gene=OAT
TTR	Transthyretin	Protein Coding	P02766	57	GC18P031557	33.8672	https://www.genecards.org/cgi-bin/carddisp.pl?gene=TTR
CYP3A5	Cytochrome P450 Family 3 Subfamily A Member 5	Protein Coding	P20815	54	GC07M099648	33.8254	https://www.genecards.org/cgi-bin/carddisp.pl?gene=CYP3A5
CYP2J2	Cytochrome P450 Family 2 Subfamily J Member 2	Protein Coding	P51589	49	GC01M059893	33.8124	https://www.genecards.org/cgi-bin/carddisp.pl?gene=CYP2J2
CYP19A1	Cytochrome P450 Family 19 Subfamily A Member 1	Protein Coding	P11511	56	GC15M051208	33.7919	https://www.genecards.org/cgi-bin/carddisp.pl?gene=CYP19A1
F2	Coagulation Factor II, Thrombin	Protein Coding	P00734	58	GC11P047386	33.7773	https://www.genecards.org/cgi-bin/carddisp.pl?gene=F2
EPHX2	Epoxide Hydrolase 2	Protein Coding	P34913	56	GC08P027490	33.7738	https://www.genecards.org/cgi-bin/carddisp.pl?gene=EPHX2
ACAT1	Acetyl-CoA Acetyltransferase 1	Protein Coding	P24752	57	GC11P108121	33.7061	https://www.genecards.org/cgi-bin/carddisp.pl?gene=ACAT1
GSTM1	Glutathione S-Transferase Mu 1	Protein Coding	P09488	51	GC01P109687	33.6208	https://www.genecards.org/cgi-bin/carddisp.pl?gene=GSTM1
ACP2	Acid Phosphatase 2, Lysosomal	Protein Coding	P11117	48	GC11M120840	33.5951	https://www.genecards.org/cgi-bin/carddisp.pl?gene=ACP2
RARG	Retinoic Acid Receptor Gamma	Protein Coding	P13631	56	GC12M053210	33.5769	https://www.genecards.org/cgi-bin/carddisp.pl?gene=RARG
EPHX1	Epoxide Hydrolase 1	Protein Coding	P07099	54	GC01P225810	33.4376	https://www.genecards.org/cgi-bin/carddisp.pl?gene=EPHX1
ACSM2B	Acyl-CoA Synthetase Medium Chain Family Member 2B	Protein Coding	Q68CK6	40	GC16M020547	33.4372	https://www.genecards.org/cgi-bin/carddisp.pl?gene=ACSM2B
HBB	Hemoglobin Subunit Beta	Protein Coding	P68871	54	GC11M010416	33.3342	https://www.genecards.org/cgi-bin/carddisp.pl?gene=HBB
HLCS	Holocarboxylase Synthetase	Protein Coding	P50747	51	GC21M036750	33.2911	https://www.genecards.org/cgi-bin/carddisp.pl?gene=HLCS
HACL1	2-Hydroxyacyl-CoA Lyase 1	Protein Coding	Q9UJ83	47	GC03M025573	33.2058	https://www.genecards.org/cgi-bin/carddisp.pl?gene=HACL1
SLC25A19	Solute Carrier Family 25 Member 19	Protein Coding	Q9HC21	51	GC17M075331	33.1825	https://www.genecards.org/cgi-bin/carddisp.pl?gene=SLC25A19
DHFR	Dihydrofolate Reductase	Protein Coding	P00374	57	GC05M080626	33.1744	https://www.genecards.org/cgi-bin/carddisp.pl?gene=DHFR
COX5A	Cytochrome C Oxidase Subunit 5A	Protein Coding	P20674	52	GC15M074919	33.1152	https://www.genecards.org/cgi-bin/carddisp.pl?gene=COX5A
MPO	Myeloperoxidase	Protein Coding	P05164	61	GC17M058269	33.0245	https://www.genecards.org/cgi-bin/carddisp.pl?gene=MPO
APP	Amyloid Beta Precursor Protein	Protein Coding	P05067	59	GC21M025880	32.9915	https://www.genecards.org/cgi-bin/carddisp.pl?gene=APP
MYC	MYC Proto-Oncogene, BHLH Transcription Factor	Protein Coding	P01106	61	GC08P127735	32.9872	https://www.genecards.org/cgi-bin/carddisp.pl?gene=MYC
EGFR	Epidermal Growth Factor Receptor	Protein Coding	P00533	63	GC07P055019	32.976	https://www.genecards.org/cgi-bin/carddisp.pl?gene=EGFR
ABCB1	ATP Binding Cassette Subfamily B Member 1	Protein Coding	P08183	60	GC07M087504	32.9744	https://www.genecards.org/cgi-bin/carddisp.pl?gene=ABCB1
GOT2	Glutamic-Oxaloacetic Transaminase 2	Protein Coding	P00505	56	GC16M058707	32.908	https://www.genecards.org/cgi-bin/carddisp.pl?gene=GOT2
CASR	Calcium Sensing Receptor	Protein Coding	P41180	60	GC03P122183	32.8816	https://www.genecards.org/cgi-bin/carddisp.pl?gene=CASR
MECR	Mitochondrial Trans-2-Enoyl-CoA Reductase	Protein Coding	Q9BV79	51	GC01M029167	32.8103	https://www.genecards.org/cgi-bin/carddisp.pl?gene=MECR
MAPK1	Mitogen-Activated Protein Kinase 1	Protein Coding	P28482	61	GC22M021759	32.6768	https://www.genecards.org/cgi-bin/carddisp.pl?gene=MAPK1
FAH	Fumarylacetoacetate Hydrolase	Protein Coding	P16930	55	GC15P080152	32.658	https://www.genecards.org/cgi-bin/carddisp.pl?gene=FAH
TAFAZZIN	Tafazzin, Phospholipid-Lysophospholipid Transacylase	Protein Coding	Q16635	50	GC0XP154425	32.6053	https://www.genecards.org/cgi-bin/carddisp.pl?gene=TAFAZZIN
LMBRD1	LMBR1 Domain Containing 1	Protein Coding	Q9NUN5	48	GC06M091226	32.5354	https://www.genecards.org/cgi-bin/carddisp.pl?gene=LMBRD1
BCAT1	Branched Chain Amino Acid Transaminase 1	Protein Coding	P54687	52	GC12M024810	32.4274	https://www.genecards.org/cgi-bin/carddisp.pl?gene=BCAT1
OPA3	Outer Mitochondrial Membrane Lipid Metabolism Regulator OPA3	Protein Coding	Q9H6K4	47	GC19M045527	32.363	https://www.genecards.org/cgi-bin/carddisp.pl?gene=OPA3
NAAA	N-Acylethanolamine Acid Amidase	Protein Coding	Q02083	49	GC04M075910	32.2414	https://www.genecards.org/cgi-bin/carddisp.pl?gene=NAAA
POMC	Proopiomelanocortin	Protein Coding	P01189	56	GC02M025160	32.1666	https://www.genecards.org/cgi-bin/carddisp.pl?gene=POMC
NAGS	N-Acetylglutamate Synthase	Protein Coding	Q8N159	50	GC17P044004	32.1663	https://www.genecards.org/cgi-bin/carddisp.pl?gene=NAGS
MAT1A	Methionine Adenosyltransferase 1A	Protein Coding	Q00266	54	GC10M080271	32.1563	https://www.genecards.org/cgi-bin/carddisp.pl?gene=MAT1A
ABCC2	ATP Binding Cassette Subfamily C Member 2	Protein Coding	Q92887	57	GC10P099782	32.1548	https://www.genecards.org/cgi-bin/carddisp.pl?gene=ABCC2
PEX13	Peroxisomal Biogenesis Factor 13	Protein Coding	Q92968	48	GC02P061017	32.1155	https://www.genecards.org/cgi-bin/carddisp.pl?gene=PEX13
ACOX3	Acyl-CoA Oxidase 3, Pristanoyl	Protein Coding	O15254	48	GC04M008451	32.0216	https://www.genecards.org/cgi-bin/carddisp.pl?gene=ACOX3
PRKAA1	Protein Kinase AMP-Activated Catalytic Subunit Alpha 1	Protein Coding	Q13131	55	GC05M040759	32.0099	https://www.genecards.org/cgi-bin/carddisp.pl?gene=PRKAA1
CRAT	Carnitine O-Acetyltransferase	Protein Coding	P43155	54	GC09M129094	31.9951	https://www.genecards.org/cgi-bin/carddisp.pl?gene=CRAT
ACSBG2	Acyl-CoA Synthetase Bubblegum Family Member 2	Protein Coding	Q5FVE4	43	GC19P006135	31.9751	https://www.genecards.org/cgi-bin/carddisp.pl?gene=ACSBG2
SLC1A1	Solute Carrier Family 1 Member 1	Protein Coding	P43005	57	GC09P004490	31.9455	https://www.genecards.org/cgi-bin/carddisp.pl?gene=SLC1A1
CYP4F3	Cytochrome P450 Family 4 Subfamily F Member 3	Protein Coding	Q08477	47	GC19P015640	31.8981	https://www.genecards.org/cgi-bin/carddisp.pl?gene=CYP4F3
LPA	Lipoprotein(A)	Protein Coding	P08519	50	GC06M160531	31.7325	https://www.genecards.org/cgi-bin/carddisp.pl?gene=LPA
HSD11B1	Hydroxysteroid 11-Beta Dehydrogenase 1	Protein Coding	P28845	59	GC01P209686	31.6595	https://www.genecards.org/cgi-bin/carddisp.pl?gene=HSD11B1
MCCC2	Methylcrotonyl-CoA Carboxylase Subunit 2	Protein Coding	Q9HCC0	52	GC05P076636	31.6587	https://www.genecards.org/cgi-bin/carddisp.pl?gene=MCCC2
MLXIPL	MLX Interacting Protein Like	Protein Coding	Q9NP71	51	GC07M073593	31.6551	https://www.genecards.org/cgi-bin/carddisp.pl?gene=MLXIPL
SLC3A2	Solute Carrier Family 3 Member 2	Protein Coding	P08195	50	GC11P062856	31.6538	https://www.genecards.org/cgi-bin/carddisp.pl?gene=SLC3A2
ALDH6A1	Aldehyde Dehydrogenase 6 Family Member A1	Protein Coding	Q02252	52	GC14M074059	31.6232	https://www.genecards.org/cgi-bin/carddisp.pl?gene=ALDH6A1
NR1H3	Nuclear Receptor Subfamily 1 Group H Member 3	Protein Coding	Q13133	55	GC11P047248	31.6136	https://www.genecards.org/cgi-bin/carddisp.pl?gene=NR1H3
GLUD1	Glutamate Dehydrogenase 1	Protein Coding	P00367	58	GC10M087050	31.5924	https://www.genecards.org/cgi-bin/carddisp.pl?gene=GLUD1
SLC2A9	Solute Carrier Family 2 Member 9	Protein Coding	Q9NRM0	54	GC04M009772	31.5132	https://www.genecards.org/cgi-bin/carddisp.pl?gene=SLC2A9
SLC19A1	Solute Carrier Family 19 Member 1	Protein Coding	P41440	55	GC21M045493	31.4607	https://www.genecards.org/cgi-bin/carddisp.pl?gene=SLC19A1
PEX16	Peroxisomal Biogenesis Factor 16	Protein Coding	Q9Y5Y5	48	GC11M120820	31.3818	https://www.genecards.org/cgi-bin/carddisp.pl?gene=PEX16
PRKAB1	Protein Kinase AMP-Activated Non-Catalytic Subunit Beta 1	Protein Coding	Q9Y478	56	GC12P119667	31.3755	https://www.genecards.org/cgi-bin/carddisp.pl?gene=PRKAB1
NFE2L2	NFE2 Like BZIP Transcription Factor 2	Protein Coding	Q16236	60	GC02M177227	31.34	https://www.genecards.org/cgi-bin/carddisp.pl?gene=NFE2L2
CAV1	Caveolin 1	Protein Coding	Q03135	57	GC07P116524	31.3257	https://www.genecards.org/cgi-bin/carddisp.pl?gene=CAV1
NEU1	Neuraminidase 1	Protein Coding	Q99519	55	GC06M031857	31.2696	https://www.genecards.org/cgi-bin/carddisp.pl?gene=NEU1
GSS	Glutathione Synthetase	Protein Coding	P48637	54	GC20M034928	31.2674	https://www.genecards.org/cgi-bin/carddisp.pl?gene=GSS
TPMT	Thiopurine S-Methyltransferase	Protein Coding	P51580	55	GC06M018128	31.2037	https://www.genecards.org/cgi-bin/carddisp.pl?gene=TPMT
GATM	Glycine Amidinotransferase	Protein Coding	P50440	54	GC15M045361	31.1518	https://www.genecards.org/cgi-bin/carddisp.pl?gene=GATM
GAPDH	Glyceraldehyde-3-Phosphate Dehydrogenase	Protein Coding	P04406	59	GC12P035940	31.1155	https://www.genecards.org/cgi-bin/carddisp.pl?gene=GAPDH
CYP26A1	Cytochrome P450 Family 26 Subfamily A Member 1	Protein Coding	O43174	51	GC10P093073	31.0557	https://www.genecards.org/cgi-bin/carddisp.pl?gene=CYP26A1
SREBF2	Sterol Regulatory Element Binding Transcription Factor 2	Protein Coding	Q12772	52	GC22P041833	31.0537	https://www.genecards.org/cgi-bin/carddisp.pl?gene=SREBF2
IFNG	Interferon Gamma	Protein Coding	P01579	59	GC12M068154	31.0361	https://www.genecards.org/cgi-bin/carddisp.pl?gene=IFNG
ALAD	Aminolevulinate Dehydratase	Protein Coding	P13716	54	GC09M113386	31.0158	https://www.genecards.org/cgi-bin/carddisp.pl?gene=ALAD
TGFB1	Transforming Growth Factor Beta 1	Protein Coding	P01137	61	GC19M041301	31.0017	https://www.genecards.org/cgi-bin/carddisp.pl?gene=TGFB1
CCK	Cholecystokinin	Protein Coding	P06307	51	GC03M042274	30.9741	https://www.genecards.org/cgi-bin/carddisp.pl?gene=CCK
PNLIP	Pancreatic Lipase	Protein Coding	P16233	56	GC10P116545	30.9241	https://www.genecards.org/cgi-bin/carddisp.pl?gene=PNLIP
FGF21	Fibroblast Growth Factor 21	Protein Coding	Q9NSA1	48	GC19P103408	30.889	https://www.genecards.org/cgi-bin/carddisp.pl?gene=FGF21
MVK	Mevalonate Kinase	Protein Coding	Q03426	56	GC12P109573	30.7977	https://www.genecards.org/cgi-bin/carddisp.pl?gene=MVK
ALDH9A1	Aldehyde Dehydrogenase 9 Family Member A1	Protein Coding	P49189	49	GC01M165687	30.773	https://www.genecards.org/cgi-bin/carddisp.pl?gene=ALDH9A1
SCARB1	Scavenger Receptor Class B Member 1	Protein Coding	Q8WTV0	56	GC12M124776	30.7318	https://www.genecards.org/cgi-bin/carddisp.pl?gene=SCARB1
BCL2	BCL2 Apoptosis Regulator	Protein Coding	P10415	59	GC18M063123	30.7181	https://www.genecards.org/cgi-bin/carddisp.pl?gene=BCL2
PTS	6-Pyruvoyltetrahydropterin Synthase	Protein Coding	Q03393	55	GC11P112226	30.7147	https://www.genecards.org/cgi-bin/carddisp.pl?gene=PTS
CS	Citrate Synthase	Protein Coding	O75390	53	GC12M056271	30.7106	https://www.genecards.org/cgi-bin/carddisp.pl?gene=CS
DGAT2	Diacylglycerol O-Acyltransferase 2	Protein Coding	Q96PD7	50	GC11P075759	30.6309	https://www.genecards.org/cgi-bin/carddisp.pl?gene=DGAT2
NR3C1	Nuclear Receptor Subfamily 3 Group C Member 1	Protein Coding	P04150	58	GC05M143277	30.5758	https://www.genecards.org/cgi-bin/carddisp.pl?gene=NR3C1
GAD1	Glutamate Decarboxylase 1	Protein Coding	Q99259	58	GC02P170813	30.568	https://www.genecards.org/cgi-bin/carddisp.pl?gene=GAD1
TF	Transferrin	Protein Coding	P02787	59	GC03P138152	30.5507	https://www.genecards.org/cgi-bin/carddisp.pl?gene=TF
SDHB	Succinate Dehydrogenase Complex Iron Sulfur Subunit B	Protein Coding	P21912	57	GC01M019059	30.544	https://www.genecards.org/cgi-bin/carddisp.pl?gene=SDHB
ARG1	Arginase 1	Protein Coding	P05089	58	GC06P133532	30.5374	https://www.genecards.org/cgi-bin/carddisp.pl?gene=ARG1
GLUL	Glutamate-Ammonia Ligase	Protein Coding	P15104	57	GC01M182378	30.4911	https://www.genecards.org/cgi-bin/carddisp.pl?gene=GLUL
SLC25A4	Solute Carrier Family 25 Member 4	Protein Coding	P12235	57	GC04P185143	30.4754	https://www.genecards.org/cgi-bin/carddisp.pl?gene=SLC25A4
PEX19	Peroxisomal Biogenesis Factor 19	Protein Coding	P40855	52	GC01M160276	30.4289	https://www.genecards.org/cgi-bin/carddisp.pl?gene=PEX19
UGT1A9	UDP Glucuronosyltransferase Family 1 Member A9	Protein Coding	O60656	52	GC02P233671	30.3368	https://www.genecards.org/cgi-bin/carddisp.pl?gene=UGT1A9
CASP3	Caspase 3	Protein Coding	P42574	58	GC04M184627	30.2481	https://www.genecards.org/cgi-bin/carddisp.pl?gene=CASP3
SOAT1	Sterol O-Acyltransferase 1	Protein Coding	P35610	52	GC01P179294	30.1253	https://www.genecards.org/cgi-bin/carddisp.pl?gene=SOAT1
PEX14	Peroxisomal Biogenesis Factor 14	Protein Coding	O75381	51	GC01P010472	30.0847	https://www.genecards.org/cgi-bin/carddisp.pl?gene=PEX14
MB	Myoglobin	Protein Coding	P02144	54	GC22M035606	30.0319	https://www.genecards.org/cgi-bin/carddisp.pl?gene=MB
PDK4	Pyruvate Dehydrogenase Kinase 4	Protein Coding	Q16654	51	GC07M095583	30.0291	https://www.genecards.org/cgi-bin/carddisp.pl?gene=PDK4
COMT	Catechol-O-Methyltransferase	Protein Coding	P21964	60	GC22P019941	30.0149	https://www.genecards.org/cgi-bin/carddisp.pl?gene=COMT
CYP4V2	Cytochrome P450 Family 4 Subfamily V Member 2	Protein Coding	Q6ZWL3	48	GC04P186191	29.9978	https://www.genecards.org/cgi-bin/carddisp.pl?gene=CYP4V2
MCCC1	Methylcrotonyl-CoA Carboxylase Subunit 1	Protein Coding	Q96RQ3	52	GC03M183015	29.9397	https://www.genecards.org/cgi-bin/carddisp.pl?gene=MCCC1
SNCA	Synuclein Alpha	Protein Coding	P37840	60	GC04M089724	29.9207	https://www.genecards.org/cgi-bin/carddisp.pl?gene=SNCA
CYP2U1	Cytochrome P450 Family 2 Subfamily U Member 1	Protein Coding	Q7Z449	51	GC04P107931	29.7948	https://www.genecards.org/cgi-bin/carddisp.pl?gene=CYP2U1
PSAP	Prosaposin	Protein Coding	P07602	56	GC10M071816	29.6864	https://www.genecards.org/cgi-bin/carddisp.pl?gene=PSAP
AKT2	AKT Serine/Threonine Kinase 2	Protein Coding	P31751	62	GC19M040230	29.6639	https://www.genecards.org/cgi-bin/carddisp.pl?gene=AKT2
PDP1	Pyruvate Dehydrogenase Phosphatase Catalytic Subunit 1	Protein Coding	Q9P0J1	56	GC08P093857	29.6117	https://www.genecards.org/cgi-bin/carddisp.pl?gene=PDP1
ADIPOR2	Adiponectin Receptor 2	Protein Coding	Q86V24	49	GC12P001670	29.5031	https://www.genecards.org/cgi-bin/carddisp.pl?gene=ADIPOR2
CYP4F11	Cytochrome P450 Family 4 Subfamily F Member 11	Protein Coding	Q9HBI6	45	GC19M015912	29.5003	https://www.genecards.org/cgi-bin/carddisp.pl?gene=CYP4F11
ALOX15B	Arachidonate 15-Lipoxygenase Type B	Protein Coding	O15296	49	GC17P008039	29.4556	https://www.genecards.org/cgi-bin/carddisp.pl?gene=ALOX15B
ADSL	Adenylosuccinate Lyase	Protein Coding	P30566	56	GC22P040346	29.4292	https://www.genecards.org/cgi-bin/carddisp.pl?gene=ADSL
HMOX1	Heme Oxygenase 1	Protein Coding	P09601	61	GC22P035380	29.3813	https://www.genecards.org/cgi-bin/carddisp.pl?gene=HMOX1
GSR	Glutathione-Disulfide Reductase	Protein Coding	P00390	58	GC08M030678	29.3416	https://www.genecards.org/cgi-bin/carddisp.pl?gene=GSR
RARRES2	Retinoic Acid Receptor Responder 2	Protein Coding	Q99969	48	GC07M150333	29.285	https://www.genecards.org/cgi-bin/carddisp.pl?gene=RARRES2
CP	Ceruloplasmin	Protein Coding	P00450	57	GC03M149162	29.2648	https://www.genecards.org/cgi-bin/carddisp.pl?gene=CP
PCK1	Phosphoenolpyruvate Carboxykinase 1	Protein Coding	P35558	56	GC20P057561	29.2525	https://www.genecards.org/cgi-bin/carddisp.pl?gene=PCK1
CTNNB1	Catenin Beta 1	Protein Coding	P35222	62	GC03P041194	29.2315	https://www.genecards.org/cgi-bin/carddisp.pl?gene=CTNNB1
DECR1	2,4-Dienoyl-CoA Reductase 1	Protein Coding	Q16698	47	GC08P090001	29.1681	https://www.genecards.org/cgi-bin/carddisp.pl?gene=DECR1
ATG7	Autophagy Related 7	Protein Coding	O95352	52	GC03P020252	29.1562	https://www.genecards.org/cgi-bin/carddisp.pl?gene=ATG7
ARV1	ARV1 Homolog, Fatty Acid Homeostasis Modulator	Protein Coding	Q9H2C2	43	GC01P230978	29.0382	https://www.genecards.org/cgi-bin/carddisp.pl?gene=ARV1
AR	Androgen Receptor	Protein Coding	P10275	60	GC0XP067544	29.0187	https://www.genecards.org/cgi-bin/carddisp.pl?gene=AR
KRAS	KRAS Proto-Oncogene, GTPase	Protein Coding	P01116	61	GC12M028437	28.993	https://www.genecards.org/cgi-bin/carddisp.pl?gene=KRAS
MTHFD1	Methylenetetrahydrofolate Dehydrogenase, Cyclohydrolase And Formyltetrahydrofolate Synthetase 1	Protein Coding	P11586	54	GC14P064388	28.9685	https://www.genecards.org/cgi-bin/carddisp.pl?gene=MTHFD1
IGFBP3	Insulin Like Growth Factor Binding Protein 3	Protein Coding	P17936	55	GC07M045912	28.9547	https://www.genecards.org/cgi-bin/carddisp.pl?gene=IGFBP3
PDHX	Pyruvate Dehydrogenase Complex Component X	Protein Coding	O00330	53	GC11P034894	28.9332	https://www.genecards.org/cgi-bin/carddisp.pl?gene=PDHX
AHCY	Adenosylhomocysteinase	Protein Coding	P23526	57	GC20M035675	28.8915	https://www.genecards.org/cgi-bin/carddisp.pl?gene=AHCY
MSR1	Macrophage Scavenger Receptor 1	Protein Coding	P21757	54	GC08M016107	28.8721	https://www.genecards.org/cgi-bin/carddisp.pl?gene=MSR1
KCNJ11	Potassium Inwardly Rectifying Channel Subfamily J Member 11	Protein Coding	Q14654	54	GC11M017905	28.838	https://www.genecards.org/cgi-bin/carddisp.pl?gene=KCNJ11
PCK2	Phosphoenolpyruvate Carboxykinase 2, Mitochondrial	Protein Coding	Q16822	54	GC14P024094	28.7577	https://www.genecards.org/cgi-bin/carddisp.pl?gene=PCK2
SUCLG1	Succinate-CoA Ligase GDP/ADP-Forming Subunit Alpha	Protein Coding	P53597	53	GC02M084423	28.755	https://www.genecards.org/cgi-bin/carddisp.pl?gene=SUCLG1
CYP17A1	Cytochrome P450 Family 17 Subfamily A Member 1	Protein Coding	P05093	57	GC10M102830	28.7504	https://www.genecards.org/cgi-bin/carddisp.pl?gene=CYP17A1
LPAR1	Lysophosphatidic Acid Receptor 1	Protein Coding	Q92633	55	GC09M110873	28.685	https://www.genecards.org/cgi-bin/carddisp.pl?gene=LPAR1
ABCD2	ATP Binding Cassette Subfamily D Member 2	Protein Coding	Q9UBJ2	49	GC12M039530	28.6779	https://www.genecards.org/cgi-bin/carddisp.pl?gene=ABCD2
ACLY	ATP Citrate Lyase	Protein Coding	P53396	53	GC17M041866	28.6523	https://www.genecards.org/cgi-bin/carddisp.pl?gene=ACLY
BRCA1	BRCA1 DNA Repair Associated	Protein Coding	P38398	59	GC17M043044	28.6412	https://www.genecards.org/cgi-bin/carddisp.pl?gene=BRCA1
DNM1L	Dynamin 1 Like	Protein Coding	O00429	57	GC12P032679	28.6344	https://www.genecards.org/cgi-bin/carddisp.pl?gene=DNM1L
EGF	Epidermal Growth Factor	Protein Coding	P01133	60	GC04P109912	28.6151	https://www.genecards.org/cgi-bin/carddisp.pl?gene=EGF
PEX3	Peroxisomal Biogenesis Factor 3	Protein Coding	P56589	50	GC06P143450	28.5759	https://www.genecards.org/cgi-bin/carddisp.pl?gene=PEX3
SLC1A2	Solute Carrier Family 1 Member 2	Protein Coding	P43004	58	GC11M035267	28.5547	https://www.genecards.org/cgi-bin/carddisp.pl?gene=SLC1A2
SLC51B	SLC51 Subunit Beta	Protein Coding	Q86UW2	42	GC15P148654	28.5496	https://www.genecards.org/cgi-bin/carddisp.pl?gene=SLC51B
CYCS	Cytochrome C, Somatic	Protein Coding	P99999	57	GC07M025118	28.5285	https://www.genecards.org/cgi-bin/carddisp.pl?gene=CYCS
IGF2	Insulin Like Growth Factor 2	Protein Coding	P01344	57	GC11M010286	28.5067	https://www.genecards.org/cgi-bin/carddisp.pl?gene=IGF2
ASPA	Aspartoacylase	Protein Coding	P45381	51	GC17P003472	28.4925	https://www.genecards.org/cgi-bin/carddisp.pl?gene=ASPA
UGT1A6	UDP Glucuronosyltransferase Family 1 Member A6	Protein Coding	P19224	50	GC02P233691	28.4768	https://www.genecards.org/cgi-bin/carddisp.pl?gene=UGT1A6
GH1	Growth Hormone 1	Protein Coding	P01241	52	GC17M063917	28.4389	https://www.genecards.org/cgi-bin/carddisp.pl?gene=GH1
GLS	Glutaminase	Protein Coding	O94925	58	GC02P190880	28.4091	https://www.genecards.org/cgi-bin/carddisp.pl?gene=GLS
ACBD5	Acyl-CoA Binding Domain Containing 5	Protein Coding	Q5T8D3	49	GC10M027182	28.4063	https://www.genecards.org/cgi-bin/carddisp.pl?gene=ACBD5
ALDH1A2	Aldehyde Dehydrogenase 1 Family Member A2	Protein Coding	O94788	57	GC15M144174	28.3797	https://www.genecards.org/cgi-bin/carddisp.pl?gene=ALDH1A2
SLC1A5	Solute Carrier Family 1 Member 5	Protein Coding	Q15758	52	GC19M089107	28.3779	https://www.genecards.org/cgi-bin/carddisp.pl?gene=SLC1A5
ADA	Adenosine Deaminase	Protein Coding	P00813	60	GC20M044620	28.3544	https://www.genecards.org/cgi-bin/carddisp.pl?gene=ADA
ACSM1	Acyl-CoA Synthetase Medium Chain Family Member 1	Protein Coding	Q08AH1	45	GC16M020634	28.3221	https://www.genecards.org/cgi-bin/carddisp.pl?gene=ACSM1
GLDC	Glycine Decarboxylase	Protein Coding	P23378	56	GC09M006522	28.276	https://www.genecards.org/cgi-bin/carddisp.pl?gene=GLDC
UGT1A8	UDP Glucuronosyltransferase Family 1 Member A8	Protein Coding	Q9HAW9	45	GC02P233618	28.2752	https://www.genecards.org/cgi-bin/carddisp.pl?gene=UGT1A8
SDHA	Succinate Dehydrogenase Complex Flavoprotein Subunit A	Protein Coding	P31040	57	GC05P000223	28.2447	https://www.genecards.org/cgi-bin/carddisp.pl?gene=SDHA
AGPAT2	1-Acylglycerol-3-Phosphate O-Acyltransferase 2	Protein Coding	O15120	52	GC09M136673	28.2418	https://www.genecards.org/cgi-bin/carddisp.pl?gene=AGPAT2
MAPK14	Mitogen-Activated Protein Kinase 14	Protein Coding	Q16539	59	GC06P125627	28.1985	https://www.genecards.org/cgi-bin/carddisp.pl?gene=MAPK14
ACAA1	Acetyl-CoA Acyltransferase 1	Protein Coding	P09110	49	GC03M038103	28.1715	https://www.genecards.org/cgi-bin/carddisp.pl?gene=ACAA1
GPD1	Glycerol-3-Phosphate Dehydrogenase 1	Protein Coding	P21695	53	GC12P051420	28.1391	https://www.genecards.org/cgi-bin/carddisp.pl?gene=GPD1
LIPF	Lipase F, Gastric Type	Protein Coding	P07098	50	GC10P088664	28.082	https://www.genecards.org/cgi-bin/carddisp.pl?gene=LIPF
CEL	Carboxyl Ester Lipase	Protein Coding	P19835	54	GC09P133061	28.0526	https://www.genecards.org/cgi-bin/carddisp.pl?gene=CEL
BDNF	Brain Derived Neurotrophic Factor	Protein Coding	P23560	58	GC11M027654	28.0469	https://www.genecards.org/cgi-bin/carddisp.pl?gene=BDNF
ADRB3	Adrenoceptor Beta 3	Protein Coding	P13945	50	GC08M037962	28.0435	https://www.genecards.org/cgi-bin/carddisp.pl?gene=ADRB3
GAMT	Guanidinoacetate N-Methyltransferase	Protein Coding	Q14353	55	GC19M001397	28.0218	https://www.genecards.org/cgi-bin/carddisp.pl?gene=GAMT
SOAT2	Sterol O-Acyltransferase 2	Protein Coding	O75908	51	GC12P053103	28.0205	https://www.genecards.org/cgi-bin/carddisp.pl?gene=SOAT2
AUH	AU RNA Binding Methylglutaconyl-CoA Hydratase	Protein Coding	Q13825	50	GC09M091213	28.0048	https://www.genecards.org/cgi-bin/carddisp.pl?gene=AUH
CTH	Cystathionine Gamma-Lyase	Protein Coding	P32929	57	GC01P070411	28.0015	https://www.genecards.org/cgi-bin/carddisp.pl?gene=CTH
CXCL8	C-X-C Motif Chemokine Ligand 8	Protein Coding	P10145	52	GC04P073740	28.0014	https://www.genecards.org/cgi-bin/carddisp.pl?gene=CXCL8
PLTP	Phospholipid Transfer Protein	Protein Coding	P55058	53	GC20M045898	27.9967	https://www.genecards.org/cgi-bin/carddisp.pl?gene=PLTP
AKR1A1	Aldo-Keto Reductase Family 1 Member A1	Protein Coding	P14550	52	GC01P045550	27.9871	https://www.genecards.org/cgi-bin/carddisp.pl?gene=AKR1A1
PPM1K	Protein Phosphatase, Mg2+/Mn2+ Dependent 1K	Protein Coding	Q8N3J5	48	GC04M088258	27.9667	https://www.genecards.org/cgi-bin/carddisp.pl?gene=PPM1K
REN	Renin	Protein Coding	P00797	57	GC01M204154	27.9469	https://www.genecards.org/cgi-bin/carddisp.pl?gene=REN
ACY1	Aminoacylase 1	Protein Coding	Q03154	52	GC03P051983	27.9313	https://www.genecards.org/cgi-bin/carddisp.pl?gene=ACY1
AKR1C2	Aldo-Keto Reductase Family 1 Member C2	Protein Coding	P52895	54	GC10M004987	27.8967	https://www.genecards.org/cgi-bin/carddisp.pl?gene=AKR1C2
NR1I3	Nuclear Receptor Subfamily 1 Group I Member 3	Protein Coding	Q14994	52	GC01M161229	27.8706	https://www.genecards.org/cgi-bin/carddisp.pl?gene=NR1I3
TYMS	Thymidylate Synthetase	Protein Coding	P04818	58	GC18P000657	27.7102	https://www.genecards.org/cgi-bin/carddisp.pl?gene=TYMS
ENPP1	Ectonucleotide Pyrophosphatase/Phosphodiesterase 1	Protein Coding	P22413	58	GC06P131808	27.6988	https://www.genecards.org/cgi-bin/carddisp.pl?gene=ENPP1
BCHE	Butyrylcholinesterase	Protein Coding	P06276	58	GC03M165772	27.6761	https://www.genecards.org/cgi-bin/carddisp.pl?gene=BCHE
ALDH4A1	Aldehyde Dehydrogenase 4 Family Member A1	Protein Coding	P30038	52	GC01M018871	27.6727	https://www.genecards.org/cgi-bin/carddisp.pl?gene=ALDH4A1
GLA	Galactosidase Alpha	Protein Coding	P06280	58	GC0XM101393	27.6663	https://www.genecards.org/cgi-bin/carddisp.pl?gene=GLA
GUSB	Glucuronidase Beta	Protein Coding	P08236	56	GC07M065960	27.66	https://www.genecards.org/cgi-bin/carddisp.pl?gene=GUSB
IDH1	Isocitrate Dehydrogenase (NADP(+)) 1	Protein Coding	O75874	61	GC02M208236	27.6569	https://www.genecards.org/cgi-bin/carddisp.pl?gene=IDH1
JUN	Jun Proto-Oncogene, AP-1 Transcription Factor Subunit	Protein Coding	P05412	58	GC01M058780	27.6535	https://www.genecards.org/cgi-bin/carddisp.pl?gene=JUN
SECISBP2	SECIS Binding Protein 2	Protein Coding	Q96T21	50	GC09P089318	27.5626	https://www.genecards.org/cgi-bin/carddisp.pl?gene=SECISBP2
HCAR2	Hydroxycarboxylic Acid Receptor 2	Protein Coding	Q8TDS4	45	GC12M122701	27.54	https://www.genecards.org/cgi-bin/carddisp.pl?gene=HCAR2
SLC6A3	Solute Carrier Family 6 Member 3	Protein Coding	Q01959	58	GC05M001392	27.5247	https://www.genecards.org/cgi-bin/carddisp.pl?gene=SLC6A3
RARS1	Arginyl-TRNA Synthetase 1	Protein Coding	P54136	53	GC05P168487	27.5177	https://www.genecards.org/cgi-bin/carddisp.pl?gene=RARS1
LPIN1	Lipin 1	Protein Coding	Q14693	55	GC02P011677	27.5038	https://www.genecards.org/cgi-bin/carddisp.pl?gene=LPIN1
ACOT1	Acyl-CoA Thioesterase 1	Protein Coding	Q86TX2	41	GC14P073505	27.4407	https://www.genecards.org/cgi-bin/carddisp.pl?gene=ACOT1
ALDH1A1	Aldehyde Dehydrogenase 1 Family Member A1	Protein Coding	P00352	56	GC09M072900	27.4102	https://www.genecards.org/cgi-bin/carddisp.pl?gene=ALDH1A1
SLC1A3	Solute Carrier Family 1 Member 3	Protein Coding	P43003	57	GC05P036680	27.3863	https://www.genecards.org/cgi-bin/carddisp.pl?gene=SLC1A3
UGT1A10	UDP Glucuronosyltransferase Family 1 Member A10	Protein Coding	Q9HAW8	50	GC02P233636	27.3597	https://www.genecards.org/cgi-bin/carddisp.pl?gene=UGT1A10
FGFR1	Fibroblast Growth Factor Receptor 1	Protein Coding	P11362	63	GC08M038400	27.3196	https://www.genecards.org/cgi-bin/carddisp.pl?gene=FGFR1
VCAM1	Vascular Cell Adhesion Molecule 1	Protein Coding	P19320	55	GC01P100719	27.2879	https://www.genecards.org/cgi-bin/carddisp.pl?gene=VCAM1
GSTT1	Glutathione S-Transferase Theta 1	Protein Coding	P30711	41	GC22Mi00270	27.2771	https://www.genecards.org/cgi-bin/carddisp.pl?gene=GSTT1
MGLL	Monoglyceride Lipase	Protein Coding	Q99685	51	GC03M127689	27.2237	https://www.genecards.org/cgi-bin/carddisp.pl?gene=MGLL
PEX11B	Peroxisomal Biogenesis Factor 11 Beta	Protein Coding	O96011	48	GC01M145911	27.2015	https://www.genecards.org/cgi-bin/carddisp.pl?gene=PEX11B
HCFC1	Host Cell Factor C1	Protein Coding	P51610	55	GC0XM153947	27.1762	https://www.genecards.org/cgi-bin/carddisp.pl?gene=HCFC1
DBI	Diazepam Binding Inhibitor, Acyl-CoA Binding Protein	Protein Coding	P07108	54	GC02P119366	27.1214	https://www.genecards.org/cgi-bin/carddisp.pl?gene=DBI
SUOX	Sulfite Oxidase	Protein Coding	P51687	53	GC12P055997	27.1057	https://www.genecards.org/cgi-bin/carddisp.pl?gene=SUOX
UGT2B7	UDP Glucuronosyltransferase Family 2 Member B7	Protein Coding	P16662	51	GC04P069051	27.0979	https://www.genecards.org/cgi-bin/carddisp.pl?gene=UGT2B7
PNPO	Pyridoxamine 5'-Phosphate Oxidase	Protein Coding	Q9NVS9	54	GC17P047941	27.0815	https://www.genecards.org/cgi-bin/carddisp.pl?gene=PNPO
C3	Complement C3	Protein Coding	P01024	58	GC19M006677	27.0477	https://www.genecards.org/cgi-bin/carddisp.pl?gene=C3
MAPK8	Mitogen-Activated Protein Kinase 8	Protein Coding	P45983	58	GC10P048306	27.0331	https://www.genecards.org/cgi-bin/carddisp.pl?gene=MAPK8
MAOA	Monoamine Oxidase A	Protein Coding	P21397	57	GC0XP043654	26.9931	https://www.genecards.org/cgi-bin/carddisp.pl?gene=MAOA
HSD17B12	Hydroxysteroid 17-Beta Dehydrogenase 12	Protein Coding	Q53GQ0	47	GC11P043556	26.9619	https://www.genecards.org/cgi-bin/carddisp.pl?gene=HSD17B12
ADRB2	Adrenoceptor Beta 2	Protein Coding	P07550	56	GC05P150836	26.9479	https://www.genecards.org/cgi-bin/carddisp.pl?gene=ADRB2
BRAF	B-Raf Proto-Oncogene, Serine/Threonine Kinase	Protein Coding	P15056	62	GC07M140762	26.889	https://www.genecards.org/cgi-bin/carddisp.pl?gene=BRAF
ODC1	Ornithine Decarboxylase 1	Protein Coding	P11926	57	GC02M010432	26.8492	https://www.genecards.org/cgi-bin/carddisp.pl?gene=ODC1
GAREM2	GRB2 Associated Regulator Of MAPK1 Subtype 2	Protein Coding	Q75VX8	38	GC02P026426	26.8397	https://www.genecards.org/cgi-bin/carddisp.pl?gene=GAREM2
MDH2	Malate Dehydrogenase 2	Protein Coding	P40926	56	GC07P076048	26.7958	https://www.genecards.org/cgi-bin/carddisp.pl?gene=MDH2
SLC7A11	Solute Carrier Family 7 Member 11	Protein Coding	Q9UPY5	52	GC04M138164	26.7826	https://www.genecards.org/cgi-bin/carddisp.pl?gene=SLC7A11
SHBG	Sex Hormone Binding Globulin	Protein Coding	P04278	50	GC17P007613	26.7752	https://www.genecards.org/cgi-bin/carddisp.pl?gene=SHBG
ACP6	Acid Phosphatase 6, Lysophosphatidic	Protein Coding	Q9NPH0	47	GC01M159410	26.7402	https://www.genecards.org/cgi-bin/carddisp.pl?gene=ACP6
UMPS	Uridine Monophosphate Synthetase	Protein Coding	P11172	55	GC03P124730	26.7353	https://www.genecards.org/cgi-bin/carddisp.pl?gene=UMPS
HSD17B13	Hydroxysteroid 17-Beta Dehydrogenase 13	Protein Coding	Q7Z5P4	47	GC04M087303	26.7309	https://www.genecards.org/cgi-bin/carddisp.pl?gene=HSD17B13
CYP21A2	Cytochrome P450 Family 21 Subfamily A Member 2	Protein Coding	P08686	52	GC06P125514	26.7173	https://www.genecards.org/cgi-bin/carddisp.pl?gene=CYP21A2
LPAR3	Lysophosphatidic Acid Receptor 3	Protein Coding	Q9UBY5	51	GC01M084811	26.6766	https://www.genecards.org/cgi-bin/carddisp.pl?gene=LPAR3
APOA4	Apolipoprotein A4	Protein Coding	P06727	49	GC11M116820	26.653	https://www.genecards.org/cgi-bin/carddisp.pl?gene=APOA4
FAXDC2	Fatty Acid Hydroxylase Domain Containing 2	Protein Coding	Q96IV6	40	GC05M154817	26.6313	https://www.genecards.org/cgi-bin/carddisp.pl?gene=FAXDC2
POR	Cytochrome P450 Oxidoreductase	Protein Coding	P16435	56	GC07P075899	26.6199	https://www.genecards.org/cgi-bin/carddisp.pl?gene=POR
F9	Coagulation Factor IX	Protein Coding	P00740	56	GC0XP139530	26.5902	https://www.genecards.org/cgi-bin/carddisp.pl?gene=F9
ERBB2	Erb-B2 Receptor Tyrosine Kinase 2	Protein Coding	P04626	63	GC17P039687	26.574	https://www.genecards.org/cgi-bin/carddisp.pl?gene=ERBB2
GABRB3	Gamma-Aminobutyric Acid Type A Receptor Subunit Beta3	Protein Coding	P28472	57	GC15M026543	26.5595	https://www.genecards.org/cgi-bin/carddisp.pl?gene=GABRB3
DPYD	Dihydropyrimidine Dehydrogenase	Protein Coding	Q12882	60	GC01M097015	26.5168	https://www.genecards.org/cgi-bin/carddisp.pl?gene=DPYD
PEX26	Peroxisomal Biogenesis Factor 26	Protein Coding	Q7Z412	49	GC22P064425	26.498	https://www.genecards.org/cgi-bin/carddisp.pl?gene=PEX26
ATP8B1	ATPase Phospholipid Transporting 8B1	Protein Coding	O43520	49	GC18M057646	26.4959	https://www.genecards.org/cgi-bin/carddisp.pl?gene=ATP8B1
SLC4A1	Solute Carrier Family 4 Member 1 (Diego Blood Group)	Protein Coding	P02730	56	GC17M071817	26.4942	https://www.genecards.org/cgi-bin/carddisp.pl?gene=SLC4A1
ICAM1	Intercellular Adhesion Molecule 1	Protein Coding	P05362	59	GC19P102315	26.4905	https://www.genecards.org/cgi-bin/carddisp.pl?gene=ICAM1
PRKAG2	Protein Kinase AMP-Activated Non-Catalytic Subunit Gamma 2	Protein Coding	Q9UGJ0	56	GC07M151556	26.4273	https://www.genecards.org/cgi-bin/carddisp.pl?gene=PRKAG2
APOC1	Apolipoprotein C1	Protein Coding	P02654	49	GC19P044914	26.3811	https://www.genecards.org/cgi-bin/carddisp.pl?gene=APOC1
PLIN2	Perilipin 2	Protein Coding	Q99541	50	GC09M019249	26.3783	https://www.genecards.org/cgi-bin/carddisp.pl?gene=PLIN2
BMP6	Bone Morphogenetic Protein 6	Protein Coding	P22004	53	GC06P007726	26.3634	https://www.genecards.org/cgi-bin/carddisp.pl?gene=BMP6
PNPLA8	Patatin Like Phospholipase Domain Containing 8	Protein Coding	Q9NP80	50	GC07M108470	26.3435	https://www.genecards.org/cgi-bin/carddisp.pl?gene=PNPLA8
PIPOX	Pipecolic Acid And Sarcosine Oxidase	Protein Coding	Q9P0Z9	45	GC17P101060	26.3296	https://www.genecards.org/cgi-bin/carddisp.pl?gene=PIPOX
NAT2	N-Acetyltransferase 2	Protein Coding	P11245	51	GC08P018391	26.3203	https://www.genecards.org/cgi-bin/carddisp.pl?gene=NAT2
APOA2	Apolipoprotein A2	Protein Coding	P02652	53	GC01M161222	26.317	https://www.genecards.org/cgi-bin/carddisp.pl?gene=APOA2
SUCLA2	Succinate-CoA Ligase ADP-Forming Subunit Beta	Protein Coding	Q9P2R7	54	GC13M047745	26.3024	https://www.genecards.org/cgi-bin/carddisp.pl?gene=SUCLA2
COL1A1	Collagen Type I Alpha 1 Chain	Protein Coding	P02452	57	GC17M072174	26.2976	https://www.genecards.org/cgi-bin/carddisp.pl?gene=COL1A1
ANGPTL3	Angiopoietin Like 3	Protein Coding	Q9Y5C1	56	GC01P062597	26.2823	https://www.genecards.org/cgi-bin/carddisp.pl?gene=ANGPTL3
AGXT	Alanine--Glyoxylate Aminotransferase	Protein Coding	P21549	54	GC02P240868	26.2762	https://www.genecards.org/cgi-bin/carddisp.pl?gene=AGXT
CROT	Carnitine O-Octanoyltransferase	Protein Coding	Q9UKG9	47	GC07P087410	26.264	https://www.genecards.org/cgi-bin/carddisp.pl?gene=CROT
CASP8	Caspase 8	Protein Coding	Q14790	61	GC02P201233	26.2557	https://www.genecards.org/cgi-bin/carddisp.pl?gene=CASP8
GAD2	Glutamate Decarboxylase 2	Protein Coding	Q05329	52	GC10P026216	26.2547	https://www.genecards.org/cgi-bin/carddisp.pl?gene=GAD2
ATP7B	ATPase Copper Transporting Beta	Protein Coding	P35670	56	GC13M051930	26.2491	https://www.genecards.org/cgi-bin/carddisp.pl?gene=ATP7B
SERPINA1	Serpin Family A Member 1	Protein Coding	P01009	58	GC14M094376	26.2172	https://www.genecards.org/cgi-bin/carddisp.pl?gene=SERPINA1
SLC1A4	Solute Carrier Family 1 Member 4	Protein Coding	P43007	54	GC02P064988	26.1768	https://www.genecards.org/cgi-bin/carddisp.pl?gene=SLC1A4
AFP	Alpha Fetoprotein	Protein Coding	P02771	56	GC04P073431	26.171	https://www.genecards.org/cgi-bin/carddisp.pl?gene=AFP
DPP4	Dipeptidyl Peptidase 4	Protein Coding	P27487	58	GC02M161992	26.1429	https://www.genecards.org/cgi-bin/carddisp.pl?gene=DPP4
CYP27B1	Cytochrome P450 Family 27 Subfamily B Member 1	Protein Coding	O15528	55	GC12M059169	26.125	https://www.genecards.org/cgi-bin/carddisp.pl?gene=CYP27B1
ACSM3	Acyl-CoA Synthetase Medium Chain Family Member 3	Protein Coding	Q53FZ2	44	GC16P020610	26.078	https://www.genecards.org/cgi-bin/carddisp.pl?gene=ACSM3
TFRC	Transferrin Receptor	Protein Coding	P02786	59	GC03M196259	26.0638	https://www.genecards.org/cgi-bin/carddisp.pl?gene=TFRC
PRPS1	Phosphoribosyl Pyrophosphate Synthetase 1	Protein Coding	P60891	56	GC0XP107628	26.0608	https://www.genecards.org/cgi-bin/carddisp.pl?gene=PRPS1
AASS	Aminoadipate-Semialdehyde Synthase	Protein Coding	Q9UDR5	50	GC07M122073	26.0605	https://www.genecards.org/cgi-bin/carddisp.pl?gene=AASS
FOS	Fos Proto-Oncogene, AP-1 Transcription Factor Subunit	Protein Coding	P01100	59	GC14P075278	26.0539	https://www.genecards.org/cgi-bin/carddisp.pl?gene=FOS
PTPN1	Protein Tyrosine Phosphatase Non-Receptor Type 1	Protein Coding	P18031	58	GC20P050510	26.0219	https://www.genecards.org/cgi-bin/carddisp.pl?gene=PTPN1
HLA-DRB1	Major Histocompatibility Complex, Class II, DR Beta 1	Protein Coding	P01911	55	GC06M090793	26.0163	https://www.genecards.org/cgi-bin/carddisp.pl?gene=HLA-DRB1
TECR	Trans-2,3-Enoyl-CoA Reductase	Protein Coding	Q9NZ01	49	GC19P014517	25.9715	https://www.genecards.org/cgi-bin/carddisp.pl?gene=TECR
HSD11B2	Hydroxysteroid 11-Beta Dehydrogenase 2	Protein Coding	P80365	54	GC16P075819	25.959	https://www.genecards.org/cgi-bin/carddisp.pl?gene=HSD11B2
RYR1	Ryanodine Receptor 1	Protein Coding	P21817	56	GC19P103024	25.9578	https://www.genecards.org/cgi-bin/carddisp.pl?gene=RYR1
HRAS	HRas Proto-Oncogene, GTPase	Protein Coding	P01112	61	GC11M010201	25.9388	https://www.genecards.org/cgi-bin/carddisp.pl?gene=HRAS
VEGFA	Vascular Endothelial Growth Factor A	Protein Coding	P15692	57	GC06P043770	25.9192	https://www.genecards.org/cgi-bin/carddisp.pl?gene=VEGFA
TNFRSF11B	TNF Receptor Superfamily Member 11b	Protein Coding	O00300	55	GC08M118923	25.918	https://www.genecards.org/cgi-bin/carddisp.pl?gene=TNFRSF11B
DHCR7	7-Dehydrocholesterol Reductase	Protein Coding	Q9UBM7	56	GC11M071428	25.8777	https://www.genecards.org/cgi-bin/carddisp.pl?gene=DHCR7
GPAM	Glycerol-3-Phosphate Acyltransferase, Mitochondrial	Protein Coding	Q9HCL2	50	GC10M112148	25.8505	https://www.genecards.org/cgi-bin/carddisp.pl?gene=GPAM
PYY	Peptide YY	Protein Coding	P10082	50	GC17M043952	25.8081	https://www.genecards.org/cgi-bin/carddisp.pl?gene=PYY
OXA1L	OXA1L Mitochondrial Inner Membrane Protein	Protein Coding	Q15070	46	GC14P022766	25.7914	https://www.genecards.org/cgi-bin/carddisp.pl?gene=OXA1L
LDHA	Lactate Dehydrogenase A	Protein Coding	P00338	58	GC11P018394	25.7365	https://www.genecards.org/cgi-bin/carddisp.pl?gene=LDHA
SCD5	Stearoyl-CoA Desaturase 5	Protein Coding	Q86SK9	47	GC04M082629	25.7294	https://www.genecards.org/cgi-bin/carddisp.pl?gene=SCD5
IGF1R	Insulin Like Growth Factor 1 Receptor	Protein Coding	P08069	63	GC15P098648	25.7264	https://www.genecards.org/cgi-bin/carddisp.pl?gene=IGF1R
ACSM2A	Acyl-CoA Synthetase Medium Chain Family Member 2A	Protein Coding	Q08AH3	41	GC16P065528	25.7066	https://www.genecards.org/cgi-bin/carddisp.pl?gene=ACSM2A
UGT1A3	UDP Glucuronosyltransferase Family 1 Member A3	Protein Coding	P35503	44	GC02P233729	25.6981	https://www.genecards.org/cgi-bin/carddisp.pl?gene=UGT1A3
NQO1	NAD(P)H Quinone Dehydrogenase 1	Protein Coding	P15559	56	GC16M069706	25.6847	https://www.genecards.org/cgi-bin/carddisp.pl?gene=NQO1
GPX4	Glutathione Peroxidase 4	Protein Coding	P36969	56	GC19P001103	25.679	https://www.genecards.org/cgi-bin/carddisp.pl?gene=GPX4
AGPAT1	1-Acylglycerol-3-Phosphate O-Acyltransferase 1	Protein Coding	Q99943	47	GC06M032168	25.6432	https://www.genecards.org/cgi-bin/carddisp.pl?gene=AGPAT1
HPGD	15-Hydroxyprostaglandin Dehydrogenase	Protein Coding	P15428	55	GC04M174490	25.6035	https://www.genecards.org/cgi-bin/carddisp.pl?gene=HPGD
AGXT2	Alanine--Glyoxylate Aminotransferase 2	Protein Coding	Q9BYV1	47	GC05M034998	25.6011	https://www.genecards.org/cgi-bin/carddisp.pl?gene=AGXT2
PPIG	Peptidylprolyl Isomerase G	Protein Coding	Q13427	50	GC02P169584	25.5985	https://www.genecards.org/cgi-bin/carddisp.pl?gene=PPIG
TYR	Tyrosinase	Protein Coding	P14679	57	GC11P089177	25.5859	https://www.genecards.org/cgi-bin/carddisp.pl?gene=TYR
KYNU	Kynureninase	Protein Coding	Q16719	55	GC02P142877	25.584	https://www.genecards.org/cgi-bin/carddisp.pl?gene=KYNU
NPY	Neuropeptide Y	Protein Coding	P01303	52	GC07P024290	25.576	https://www.genecards.org/cgi-bin/carddisp.pl?gene=NPY
ACAA2	Acetyl-CoA Acyltransferase 2	Protein Coding	P42765	50	GC18M049782	25.5597	https://www.genecards.org/cgi-bin/carddisp.pl?gene=ACAA2
SLC38A2	Solute Carrier Family 38 Member 2	Protein Coding	Q96QD8	47	GC12M046358	25.5315	https://www.genecards.org/cgi-bin/carddisp.pl?gene=SLC38A2
BCS1L	BCS1 Homolog, Ubiquinol-Cytochrome C Reductase Complex Chaperone	Protein Coding	Q9Y276	54	GC02P218658	25.4954	https://www.genecards.org/cgi-bin/carddisp.pl?gene=BCS1L
SELE	Selectin E	Protein Coding	P16581	52	GC01M169722	25.4865	https://www.genecards.org/cgi-bin/carddisp.pl?gene=SELE
SLC2A2	Solute Carrier Family 2 Member 2	Protein Coding	P11168	57	GC03M170996	25.4821	https://www.genecards.org/cgi-bin/carddisp.pl?gene=SLC2A2
AHR	Aryl Hydrocarbon Receptor	Protein Coding	P35869	55	GC07P016916	25.4774	https://www.genecards.org/cgi-bin/carddisp.pl?gene=AHR
UGT1A7	UDP Glucuronosyltransferase Family 1 Member A7	Protein Coding	Q9HAW7	48	GC02P233681	25.4591	https://www.genecards.org/cgi-bin/carddisp.pl?gene=UGT1A7
FBP1	Fructose-Bisphosphatase 1	Protein Coding	P09467	57	GC09M094603	25.4523	https://www.genecards.org/cgi-bin/carddisp.pl?gene=FBP1
COMMD1	Copper Metabolism Domain Containing 1	Protein Coding	Q8N668	50	GC02P061888	25.4456	https://www.genecards.org/cgi-bin/carddisp.pl?gene=COMMD1
PHGDH	Phosphoglycerate Dehydrogenase	Protein Coding	O43175	59	GC01P119660	25.4336	https://www.genecards.org/cgi-bin/carddisp.pl?gene=PHGDH
FOLR1	Folate Receptor Alpha	Protein Coding	P15328	57	GC11P084888	25.4107	https://www.genecards.org/cgi-bin/carddisp.pl?gene=FOLR1
SOD2	Superoxide Dismutase 2	Protein Coding	P04179	56	GC06M159669	25.3792	https://www.genecards.org/cgi-bin/carddisp.pl?gene=SOD2
ALDH18A1	Aldehyde Dehydrogenase 18 Family Member A1	Protein Coding	P54886	54	GC10M095605	25.3569	https://www.genecards.org/cgi-bin/carddisp.pl?gene=ALDH18A1
FDFT1	Farnesyl-Diphosphate Farnesyltransferase 1	Protein Coding	P37268	54	GC08P011795	25.3307	https://www.genecards.org/cgi-bin/carddisp.pl?gene=FDFT1
SI	Sucrase-Isomaltase	Protein Coding	P14410	53	GC03M164978	25.3242	https://www.genecards.org/cgi-bin/carddisp.pl?gene=SI
ACOT7	Acyl-CoA Thioesterase 7	Protein Coding	O00154	48	GC01M013092	25.2361	https://www.genecards.org/cgi-bin/carddisp.pl?gene=ACOT7
NAMPT	Nicotinamide Phosphoribosyltransferase	Protein Coding	P43490	56	GC07M106248	25.1747	https://www.genecards.org/cgi-bin/carddisp.pl?gene=NAMPT
IDUA	Alpha-L-Iduronidase	Protein Coding	P35475	54	GC04P000986	25.1089	https://www.genecards.org/cgi-bin/carddisp.pl?gene=IDUA
LPAR2	Lysophosphatidic Acid Receptor 2	Protein Coding	Q9HBW0	51	GC19M019671	25.1077	https://www.genecards.org/cgi-bin/carddisp.pl?gene=LPAR2
NR3C2	Nuclear Receptor Subfamily 3 Group C Member 2	Protein Coding	P08235	55	GC04M148078	25.1064	https://www.genecards.org/cgi-bin/carddisp.pl?gene=NR3C2
STAR	Steroidogenic Acute Regulatory Protein	Protein Coding	P49675	53	GC08M038225	25.0872	https://www.genecards.org/cgi-bin/carddisp.pl?gene=STAR
FURIN	Furin, Paired Basic Amino Acid Cleaving Enzyme	Protein Coding	P09958	56	GC15P090868	25.0866	https://www.genecards.org/cgi-bin/carddisp.pl?gene=FURIN
ADIPOR1	Adiponectin Receptor 1	Protein Coding	Q96A54	51	GC01M202940	25.0816	https://www.genecards.org/cgi-bin/carddisp.pl?gene=ADIPOR1
GCKR	Glucokinase Regulator	Protein Coding	Q14397	48	GC02P027496	25.0745	https://www.genecards.org/cgi-bin/carddisp.pl?gene=GCKR
MMP1	Matrix Metallopeptidase 1	Protein Coding	P03956	58	GC11M121934	25.004	https://www.genecards.org/cgi-bin/carddisp.pl?gene=MMP1
