# Supplementary material for: Integrative analysis of transcriptomics, single-cell RNA sequencing, and GraphBAN identifies de novo lipogenesis-associated genes and their potential roles in diabetic retinopathy
Source: Front Immunol. 2026 Apr 7;17:1803639. doi: 10.3389/fimmu.2026.1803639 (PMC13095570; doi:10.3389/fimmu.2026.1803639)
Supplement: Supplementary file 3 [file Table2.xlsx]

## Sheet: GO_significant
Supplementary Table 2. List of gene functional enrichment related to DNL expression characteristics (padj < 0.05) (GO)
ONTOLOGY	ID	Description	GeneRatio	BgRatio	pvalue	p.adjust	qvalue	geneID	Count
BP	GO:0019935	cyclic-nucleotide-mediated signaling	3/8	85/18614	5.06209464397839e-06	0.00365989442759638	0.00139607241760246	CD36/AHR/FFAR4	3
BP	GO:0050872	white fat cell differentiation	2/8	17/18614	2.19114198135099e-05	0.00407346964759204	0.00155383132804705	PPARG/FFAR4	2
BP	GO:0010885	regulation of cholesterol storage	2/8	18/18614	2.46450484929731e-05	0.00407346964759204	0.00155383132804705	CD36/PPARG	2
BP	GO:0010878	cholesterol storage	2/8	20/18614	3.05918057485523e-05	0.00407346964759204	0.00155383132804705	CD36/PPARG	2
BP	GO:0042953	lipoprotein transport	2/8	20/18614	3.05918057485523e-05	0.00407346964759204	0.00155383132804705	CD36/PPARG	2
BP	GO:0044872	lipoprotein localization	2/8	21/18614	3.38047273659091e-05	0.00407346964759204	0.00155383132804705	CD36/PPARG	2
BP	GO:0010743	regulation of macrophage derived foam cell differentiation	2/8	32/18614	7.96549332827345e-05	0.00613628832383489	0.00234069671812585	CD36/PPARG	2
BP	GO:0071404	cellular response to low-density lipoprotein particle stimulus	2/8	33/18614	8.47757304169343e-05	0.00613628832383489	0.00234069671812585	CD36/PPARG	2
BP	GO:0055094	response to lipoprotein particle	2/8	34/18614	9.00548472286911e-05	0.00613628832383489	0.00234069671812585	CD36/PPARG	2
BP	GO:0006699	bile acid biosynthetic process	2/8	36/18614	0.000101087628427878	0.00613628832383489	0.00234069671812585	CYP27A1/HSD3B7	2
BP	GO:0071402	cellular response to lipoprotein particle stimulus	2/8	37/18614	0.000106841087190828	0.00613628832383489	0.00234069671812585	CD36/PPARG	2
BP	GO:0010742	macrophage derived foam cell differentiation	2/8	38/18614	0.000112752454382352	0.00613628832383489	0.00234069671812585	CD36/PPARG	2
BP	GO:0009636	response to toxic substance	3/8	242/18614	0.000115822382537209	0.00613628832383489	0.00234069671812585	CD36/AHR/CYP1B1	3
BP	GO:0090077	foam cell differentiation	2/8	39/18614	0.000118821627294175	0.00613628832383489	0.00234069671812585	CD36/PPARG	2
BP	GO:0008206	bile acid metabolic process	2/8	49/18614	0.000188170104911755	0.00826845187210753	0.00315401381741599	CYP27A1/HSD3B7	2
BP	GO:0019932	second-messenger-mediated signaling	3/8	292/18614	0.000201842555477564	0.00826845187210753	0.00315401381741599	CD36/AHR/FFAR4	3
BP	GO:0019933	cAMP-mediated signaling	2/8	52/18614	0.000212034539025554	0.00826845187210753	0.00315401381741599	AHR/FFAR4	2
BP	GO:0010883	regulation of lipid storage	2/8	53/18614	0.000220302230907176	0.00826845187210753	0.00315401381741599	CD36/PPARG	2
BP	GO:0048511	rhythmic process	3/8	303/18614	0.000225104359725478	0.00826845187210753	0.00315401381741599	AHR/CYP1B1/PPARG	3
BP	GO:0071320	cellular response to cAMP	2/8	54/18614	0.000228726192866045	0.00826845187210753	0.00315401381741599	AHR/CYP1B1	2
BP	GO:0008202	steroid metabolic process	3/8	323/18614	0.000271747089034336	0.00935586406532499	0.00356880888857123	CYP27A1/CYP1B1/HSD3B7	3
BP	GO:0046942	carboxylic acid transport	3/8	352/18614	0.000349909896187634	0.0104983344744458	0.00400460600175409	CD36/SLC1A5/PPARG	3
BP	GO:0050909	sensory perception of taste	2/8	67/18614	0.00035241190147386	0.0104983344744458	0.00400460600175409	CD36/FFAR4	2
BP	GO:0015849	organic acid transport	3/8	353/18614	0.000352837280184385	0.0104983344744458	0.00400460600175409	CD36/SLC1A5/PPARG	3
BP	GO:0015909	long-chain fatty acid transport	2/8	68/18614	0.000363012948632289	0.0104983344744458	0.00400460600175409	CD36/PPARG	2
BP	GO:2000379	positive regulation of reactive oxygen species metabolic process	2/8	70/18614	0.000384679172761753	0.0105971488231697	0.00404229888865176	CD36/CYP1B1	2
BP	GO:0045600	positive regulation of fat cell differentiation	2/8	71/18614	0.000395744146923349	0.0105971488231697	0.00404229888865176	PPARG/FFAR4	2
BP	GO:1901653	cellular response to peptide	3/8	375/18614	0.000421323582904044	0.0108791768014151	0.00414987889928043	CD36/CYP1B1/PPARG	3
BP	GO:0006809	nitric oxide biosynthetic process	2/8	77/18614	0.000465373679236992	0.0116022472444257	0.00442569524356051	CD36/CYP1B1	2
BP	GO:0046209	nitric oxide metabolic process	2/8	83/18614	0.00054054118227186	0.0126252541899374	0.00481592283287996	CD36/CYP1B1	2
BP	GO:2001057	reactive nitrogen species metabolic process	2/8	84/18614	0.000553605981375645	0.0126252541899374	0.00481592283287996	CD36/CYP1B1	2
BP	GO:0019915	lipid storage	2/8	86/18614	0.000580194856448701	0.0126252541899374	0.00481592283287996	CD36/PPARG	2
BP	GO:0010232	vascular transport	2/8	87/18614	0.000593718730923751	0.0126252541899374	0.00481592283287996	CD36/SLC1A5	2
BP	GO:0150104	transport across blood-brain barrier	2/8	87/18614	0.000593718730923751	0.0126252541899374	0.00481592283287996	CD36/SLC1A5	2
BP	GO:0051591	response to cAMP	2/8	89/18614	0.000621224850322796	0.0128327304795252	0.00489506498600218	AHR/CYP1B1	2
BP	GO:0015711	organic anion transport	3/8	433/18614	0.000641677515817863	0.0128870234426754	0.00491577512117778	CD36/SLC1A5/PPARG	3
BP	GO:0097306	cellular response to alcohol	2/8	98/18614	0.00075254559265959	0.0142777790559276	0.00544628101136061	AHR/CYP1B1	2
BP	GO:0120162	positive regulation of cold-induced thermogenesis	2/8	98/18614	0.00075254559265959	0.0142777790559276	0.00544628101136061	CD36/FFAR4	2
BP	GO:0002831	regulation of response to biotic stimulus	3/8	463/18614	0.000780066700609267	0.0142777790559276	0.00544628101136061	CD36/AHR/PPARG	3
BP	GO:0051090	regulation of DNA-binding transcription factor activity	3/8	465/18614	0.000789918619968332	0.0142777790559276	0.00544628101136061	CD36/CYP1B1/PPARG	3
BP	GO:1901655	cellular response to ketone	2/8	107/18614	0.000896155584578717	0.0158029387231808	0.00602805553683245	AHR/CYP1B1	2
BP	GO:0032611	interleukin-1 beta production	2/8	112/18614	0.000981222230283829	0.016123265283982	0.00615024460130056	CD36/FFAR4	2
BP	GO:0032651	regulation of interleukin-1 beta production	2/8	112/18614	0.000981222230283829	0.016123265283982	0.00615024460130056	CD36/FFAR4	2
BP	GO:1905954	positive regulation of lipid localization	2/8	112/18614	0.000981222230283829	0.016123265283982	0.00615024460130056	CD36/PPARG	2
BP	GO:0015908	fatty acid transport	2/8	116/18614	0.00105198190316032	0.0165344112170633	0.00630707685647605	CD36/PPARG	2
BP	GO:1904892	regulation of receptor signaling pathway via STAT	2/8	116/18614	0.00105198190316032	0.0165344112170633	0.00630707685647605	CYP1B1/PPARG	2
BP	GO:0006805	xenobiotic metabolic process	2/8	123/18614	0.00118157948672154	0.0180005146634177	0.00686632429470109	AHR/CYP1B1	2
BP	GO:0030301	cholesterol transport	2/8	124/18614	0.00120069112624941	0.0180005146634177	0.00686632429470109	CD36/PPARG	2
BP	GO:0002832	negative regulation of response to biotic stimulus	2/8	125/18614	0.00121995189281808	0.0180005146634177	0.00686632429470109	AHR/PPARG	2
BP	GO:0046683	response to organophosphorus	2/8	129/18614	0.00129848424737666	0.0186122809221366	0.0070996834848945	AHR/CYP1B1	2
BP	GO:0032612	interleukin-1 production	2/8	131/18614	0.001338642611274	0.0186122809221366	0.0070996834848945	CD36/FFAR4	2
BP	GO:0032652	regulation of interleukin-1 production	2/8	131/18614	0.001338642611274	0.0186122809221366	0.0070996834848945	CD36/FFAR4	2
BP	GO:0015918	sterol transport	2/8	138/18614	0.00148386736706496	0.0198673353034809	0.00757842592925964	CD36/PPARG	2
BP	GO:0046887	positive regulation of hormone secretion	2/8	138/18614	0.00148386736706496	0.0198673353034809	0.00757842592925964	PPARG/FFAR4	2
BP	GO:0014074	response to purine-containing compound	2/8	143/18614	0.00159203359551467	0.0208797631277759	0.00796461809634895	AHR/CYP1B1	2
BP	GO:0045598	regulation of fat cell differentiation	2/8	146/18614	0.00165870112480434	0.0208797631277759	0.00796461809634895	PPARG/FFAR4	2
BP	GO:0045667	regulation of osteoblast differentiation	2/8	147/18614	0.00168121767639339	0.0208797631277759	0.00796461809634895	PPARG/FFAR4	2
BP	GO:0120161	regulation of cold-induced thermogenesis	2/8	147/18614	0.00168121767639339	0.0208797631277759	0.00796461809634895	CD36/FFAR4	2
BP	GO:0106106	cold-induced thermogenesis	2/8	148/18614	0.00170388108511587	0.0208797631277759	0.00796461809634895	CD36/FFAR4	2
BP	GO:2000377	regulation of reactive oxygen species metabolic process	2/8	150/18614	0.00174964808117223	0.0210832593781254	0.00804224205731797	CD36/CYP1B1	2
BP	GO:0034614	cellular response to reactive oxygen species	2/8	152/18614	0.00179600132779829	0.0212870321311174	0.00811997149064973	CD36/CYP1B1	2
BP	GO:0016125	sterol metabolic process	2/8	155/18614	0.0018666287015694	0.0216953184715231	0.00827571294975477	CYP27A1/CYP1B1	2
BP	GO:0007584	response to nutrient	2/8	156/18614	0.00189046343527795	0.0216953184715231	0.00827571294975477	CYP1B1/PPARG	2
BP	GO:1905039	carboxylic acid transmembrane transport	2/8	160/18614	0.00198726113902438	0.022038625870524	0.00840666809067086	CD36/SLC1A5	2
BP	GO:1903825	organic acid transmembrane transport	2/8	161/18614	0.0020118247682636	0.022038625870524	0.00840666809067086	CD36/SLC1A5	2
BP	GO:1990845	adaptive thermogenesis	2/8	161/18614	0.0020118247682636	0.022038625870524	0.00840666809067086	CD36/FFAR4	2
BP	GO:0006694	steroid biosynthetic process	2/8	175/18614	0.00237094722259916	0.025241393511232	0.00962836878494981	CYP27A1/HSD3B7	2
BP	GO:0015718	monocarboxylic acid transport	2/8	177/18614	0.00242456261433241	0.025241393511232	0.00962836878494981	CD36/PPARG	2
BP	GO:0001659	temperature homeostasis	2/8	179/18614	0.00247875371963689	0.025241393511232	0.00962836878494981	CD36/FFAR4	2
BP	GO:0007204	positive regulation of cytosolic calcium ion concentration	2/8	179/18614	0.00247875371963689	0.025241393511232	0.00962836878494981	CD36/FFAR4	2
BP	GO:0043534	blood vessel endothelial cell migration	2/8	179/18614	0.00247875371963689	0.025241393511232	0.00962836878494981	CYP1B1/PPARG	2
BP	GO:1905952	regulation of lipid localization	2/8	182/18614	0.0025611181434863	0.0257178946908416	0.00981013090048844	CD36/PPARG	2
BP	GO:0097696	receptor signaling pathway via STAT	2/8	184/18614	0.00261674513965943	0.0259165306297777	0.00988590088811494	CYP1B1/PPARG	2
BP	GO:0050728	negative regulation of inflammatory response	2/8	187/18614	0.00270125976862887	0.0263920380097118	0.0100672839172228	PPARG/FFAR4	2
BP	GO:0071466	cellular response to xenobiotic stimulus	2/8	189/18614	0.00275831781641838	0.0265901837502732	0.0101428669179174	AHR/CYP1B1	2
BP	GO:0050777	negative regulation of immune response	2/8	191/18614	0.00281594693209467	0.0267885477882164	0.0102185331884876	AHR/PPARG	2
BP	GO:0000302	response to reactive oxygen species	2/8	205/18614	0.00323527587053668	0.030377979927247	0.0115877276566044	CD36/CYP1B1	2
BP	GO:0007623	circadian rhythm	2/8	207/18614	0.00329744578888668	0.0304643128933018	0.0116206595006844	AHR/PPARG	2
BP	GO:1901654	response to ketone	2/8	208/18614	0.00332874234933727	0.0304643128933018	0.0116206595006844	AHR/CYP1B1	2
BP	GO:0098739	import across plasma membrane	2/8	212/18614	0.0034553370311583	0.0312276084190931	0.0119118197653089	CD36/SLC1A5	2
BP	GO:0072330	monocarboxylic acid biosynthetic process	2/8	220/18614	0.00371526701295016	0.0317032817666648	0.01209326610303	CYP27A1/HSD3B7	2
BP	GO:0070374	positive regulation of ERK1 and ERK2 cascade	2/8	222/18614	0.00378164934737467	0.0317032817666648	0.01209326610303	CD36/FFAR4	2
BP	GO:0006707	cholesterol catabolic process	1/8	10/18614	0.00429057306812031	0.0317032817666648	0.01209326610303	CYP27A1	1
BP	GO:0006868	glutamine transport	1/8	10/18614	0.00429057306812031	0.0317032817666648	0.01209326610303	SLC1A5	1
BP	GO:0010887	negative regulation of cholesterol storage	1/8	10/18614	0.00429057306812031	0.0317032817666648	0.01209326610303	PPARG	1
BP	GO:0015911	long-chain fatty acid import across plasma membrane	1/8	10/18614	0.00429057306812031	0.0317032817666648	0.01209326610303	CD36	1
BP	GO:0016127	sterol catabolic process	1/8	10/18614	0.00429057306812031	0.0317032817666648	0.01209326610303	CYP27A1	1
BP	GO:0042368	vitamin D biosynthetic process	1/8	10/18614	0.00429057306812031	0.0317032817666648	0.01209326610303	CYP27A1	1
BP	GO:0061299	retina vasculature morphogenesis in camera-type eye	1/8	10/18614	0.00429057306812031	0.0317032817666648	0.01209326610303	CYP1B1	1
BP	GO:0070339	response to bacterial lipopeptide	1/8	10/18614	0.00429057306812031	0.0317032817666648	0.01209326610303	CD36	1
BP	GO:0070391	response to lipoteichoic acid	1/8	10/18614	0.00429057306812031	0.0317032817666648	0.01209326610303	CD36	1
BP	GO:0071220	cellular response to bacterial lipoprotein	1/8	10/18614	0.00429057306812031	0.0317032817666648	0.01209326610303	CD36	1
BP	GO:0071221	cellular response to bacterial lipopeptide	1/8	10/18614	0.00429057306812031	0.0317032817666648	0.01209326610303	CD36	1
BP	GO:0071223	cellular response to lipoteichoic acid	1/8	10/18614	0.00429057306812031	0.0317032817666648	0.01209326610303	CD36	1
BP	GO:0097267	omega-hydroxylase P450 pathway	1/8	10/18614	0.00429057306812031	0.0317032817666648	0.01209326610303	CYP1B1	1
BP	GO:1905461	positive regulation of vascular associated smooth muscle cell apoptotic process	1/8	10/18614	0.00429057306812031	0.0317032817666648	0.01209326610303	PPARG	1
BP	GO:2000121	regulation of removal of superoxide radicals	1/8	10/18614	0.00429057306812031	0.0317032817666648	0.01209326610303	CD36	1
BP	GO:0072593	reactive oxygen species metabolic process	2/8	237/18614	0.00429726364195456	0.0317032817666648	0.01209326610303	CD36/CYP1B1	2
BP	GO:1901617	organic hydroxy compound biosynthetic process	2/8	242/18614	0.00447605979547124	0.0326888003245021	0.0124691936886068	CYP27A1/HSD3B7	2
BP	GO:0045444	fat cell differentiation	2/8	246/18614	0.00462157598723409	0.0328043391041621	0.012513266135678	PPARG/FFAR4	2
BP	GO:0046883	regulation of hormone secretion	2/8	247/18614	0.00465829859129773	0.0328043391041621	0.012513266135678	PPARG/FFAR4	2
BP	GO:0014745	negative regulation of muscle adaptation	1/8	11/18614	0.00471874310765263	0.0328043391041621	0.012513266135678	PPARG	1
BP	GO:0032329	serine transport	1/8	11/18614	0.00471874310765263	0.0328043391041621	0.012513266135678	SLC1A5	1
BP	GO:0032493	response to bacterial lipoprotein	1/8	11/18614	0.00471874310765263	0.0328043391041621	0.012513266135678	CD36	1
BP	GO:0001649	osteoblast differentiation	2/8	250/18614	0.00476928942958885	0.0328399643580261	0.0125268554441331	PPARG/FFAR4	2
BP	GO:0097305	response to alcohol	2/8	252/18614	0.00484396823497258	0.033039519187596	0.01260297594402	AHR/CYP1B1	2
BP	GO:0002424	T cell mediated immune response to tumor cell	1/8	12/18614	0.00514675203390835	0.0332241225046048	0.0126733931662029	AHR	1
BP	GO:0033629	negative regulation of cell adhesion mediated by integrin	1/8	12/18614	0.00514675203390835	0.0332241225046048	0.0126733931662029	CYP1B1	1
BP	GO:0060394	GO:0060394	1/8	12/18614	0.00514675203390835	0.0332241225046048	0.0126733931662029	PPARG	1
BP	GO:0070778	L-aspartate transmembrane transport	1/8	12/18614	0.00514675203390835	0.0332241225046048	0.0126733931662029	SLC1A5	1
BP	GO:0140052	cellular response to oxidised low-density lipoprotein particle stimulus	1/8	12/18614	0.00514675203390835	0.0332241225046048	0.0126733931662029	CD36	1
BP	GO:1904177	regulation of adipose tissue development	1/8	12/18614	0.00514675203390835	0.0332241225046048	0.0126733931662029	PPARG	1
BP	GO:0003018	vascular process in circulatory system	2/8	265/18614	0.00534268128491796	0.0335865082111572	0.012811625757186	CD36/SLC1A5	2
BP	GO:0098657	import into cell	2/8	265/18614	0.00534268128491796	0.0335865082111572	0.012811625757186	CD36/SLC1A5	2
BP	GO:0010745	negative regulation of macrophage derived foam cell differentiation	1/8	13/18614	0.00557459989885467	0.0335865082111572	0.012811625757186	PPARG	1
BP	GO:0042362	fat-soluble vitamin biosynthetic process	1/8	13/18614	0.00557459989885467	0.0335865082111572	0.012811625757186	CYP27A1	1
BP	GO:0060100	positive regulation of phagocytosis, engulfment	1/8	13/18614	0.00557459989885467	0.0335865082111572	0.012811625757186	CD36	1
BP	GO:1905155	positive regulation of membrane invagination	1/8	13/18614	0.00557459989885467	0.0335865082111572	0.012811625757186	CD36	1
BP	GO:0051091	positive regulation of DNA-binding transcription factor activity	2/8	271/18614	0.00558059498563264	0.0335865082111572	0.012811625757186	CD36/PPARG	2
BP	GO:0043950	positive regulation of cAMP-mediated signaling	1/8	14/18614	0.0060022867544437	0.0335865082111572	0.012811625757186	FFAR4	1
BP	GO:0060330	regulation of response to type II interferon	1/8	14/18614	0.0060022867544437	0.0335865082111572	0.012811625757186	PPARG	1
BP	GO:0060334	regulation of type II interferon-mediated signaling pathway	1/8	14/18614	0.0060022867544437	0.0335865082111572	0.012811625757186	PPARG	1
BP	GO:1904321	response to forskolin	1/8	14/18614	0.0060022867544437	0.0335865082111572	0.012811625757186	AHR	1
BP	GO:1904322	cellular response to forskolin	1/8	14/18614	0.0060022867544437	0.0335865082111572	0.012811625757186	AHR	1
BP	GO:1905203	regulation of connective tissue replacement	1/8	14/18614	0.0060022867544437	0.0335865082111572	0.012811625757186	PPARG	1
BP	GO:0043542	endothelial cell migration	2/8	283/18614	0.00607098041874533	0.0335865082111572	0.012811625757186	CYP1B1/PPARG	2
BP	GO:0031348	negative regulation of defense response	2/8	284/18614	0.00611271821515916	0.0335865082111572	0.012811625757186	PPARG/FFAR4	2
BP	GO:1903532	positive regulation of secretion by cell	2/8	289/18614	0.00632341193648606	0.0335865082111572	0.012811625757186	PPARG/FFAR4	2
BP	GO:0034599	cellular response to oxidative stress	2/8	290/18614	0.00636595097955231	0.0335865082111572	0.012811625757186	CD36/CYP1B1	2
BP	GO:0010889	regulation of sequestering of triglyceride	1/8	15/18614	0.00642981265261366	0.0335865082111572	0.012811625757186	PPARG	1
BP	GO:0042308	negative regulation of protein import into nucleus	1/8	15/18614	0.00642981265261366	0.0335865082111572	0.012811625757186	CD36	1
BP	GO:0060099	regulation of phagocytosis, engulfment	1/8	15/18614	0.00642981265261366	0.0335865082111572	0.012811625757186	CD36	1
BP	GO:0070207	protein homotrimerization	1/8	15/18614	0.00642981265261366	0.0335865082111572	0.012811625757186	SLC1A5	1
BP	GO:1905153	regulation of membrane invagination	1/8	15/18614	0.00642981265261366	0.0335865082111572	0.012811625757186	CD36	1
BP	GO:0015850	organic hydroxy compound transport	2/8	296/18614	0.00662397955149852	0.0335865082111572	0.012811625757186	CD36/PPARG	2
BP	GO:0030522	intracellular receptor signaling pathway	2/8	299/18614	0.00675478602159492	0.0335865082111572	0.012811625757186	AHR/PPARG	2
BP	GO:0034393	positive regulation of smooth muscle cell apoptotic process	1/8	16/18614	0.00685717764528937	0.0335865082111572	0.012811625757186	PPARG	1
BP	GO:0044849	estrous cycle	1/8	16/18614	0.00685717764528937	0.0335865082111572	0.012811625757186	CYP1B1	1
BP	GO:0060392	negative regulation of SMAD protein signal transduction	1/8	16/18614	0.00685717764528937	0.0335865082111572	0.012811625757186	PPARG	1
BP	GO:0090136	epithelial cell-cell adhesion	1/8	16/18614	0.00685717764528937	0.0335865082111572	0.012811625757186	CYP1B1	1
BP	GO:0090336	positive regulation of brown fat cell differentiation	1/8	16/18614	0.00685717764528937	0.0335865082111572	0.012811625757186	FFAR4	1
BP	GO:0046879	hormone secretion	2/8	305/18614	0.00701997086995597	0.0335865082111572	0.012811625757186	PPARG/FFAR4	2
BP	GO:0071375	cellular response to peptide hormone stimulus	2/8	308/18614	0.00715434427354971	0.0335865082111572	0.012811625757186	CYP1B1/PPARG	2
BP	GO:0009404	toxin metabolic process	1/8	17/18614	0.00728438178438173	0.0335865082111572	0.012811625757186	CYP1B1	1
BP	GO:0044539	long-chain fatty acid import into cell	1/8	17/18614	0.00728438178438173	0.0335865082111572	0.012811625757186	CD36	1
BP	GO:0060965	negative regulation of miRNA-mediated gene silencing	1/8	17/18614	0.00728438178438173	0.0335865082111572	0.012811625757186	PPARG	1
BP	GO:0061548	ganglion development	1/8	17/18614	0.00728438178438173	0.0335865082111572	0.012811625757186	CYP1B1	1
BP	GO:0070206	protein trimerization	1/8	17/18614	0.00728438178438173	0.0335865082111572	0.012811625757186	SLC1A5	1
BP	GO:1905288	vascular associated smooth muscle cell apoptotic process	1/8	17/18614	0.00728438178438173	0.0335865082111572	0.012811625757186	PPARG	1
BP	GO:1905459	regulation of vascular associated smooth muscle cell apoptotic process	1/8	17/18614	0.00728438178438173	0.0335865082111572	0.012811625757186	PPARG	1
BP	GO:0009914	hormone transport	2/8	315/18614	0.00747248240701386	0.0335865082111572	0.012811625757186	PPARG/FFAR4	2
BP	GO:0070372	regulation of ERK1 and ERK2 cascade	2/8	315/18614	0.00747248240701386	0.0335865082111572	0.012811625757186	CD36/FFAR4	2
BP	GO:0051047	positive regulation of secretion	2/8	317/18614	0.00756455861937731	0.0335865082111572	0.012811625757186	PPARG/FFAR4	2
BP	GO:0010612	regulation of cardiac muscle adaptation	1/8	18/18614	0.00771142512178713	0.0335865082111572	0.012811625757186	PPARG	1
BP	GO:0019373	epoxygenase P450 pathway	1/8	18/18614	0.00771142512178713	0.0335865082111572	0.012811625757186	CYP1B1	1
BP	GO:0030299	intestinal cholesterol absorption	1/8	18/18614	0.00771142512178713	0.0335865082111572	0.012811625757186	CD36	1
BP	GO:0030730	sequestering of triglyceride	1/8	18/18614	0.00771142512178713	0.0335865082111572	0.012811625757186	PPARG	1
BP	GO:0032354	response to follicle-stimulating hormone	1/8	18/18614	0.00771142512178713	0.0335865082111572	0.012811625757186	CYP1B1	1
BP	GO:0033194	response to hydroperoxide	1/8	18/18614	0.00771142512178713	0.0335865082111572	0.012811625757186	CD36	1
BP	GO:0042574	retinal metabolic process	1/8	18/18614	0.00771142512178713	0.0335865082111572	0.012811625757186	CYP1B1	1
BP	GO:0060149	negative regulation of post-transcriptional gene silencing	1/8	18/18614	0.00771142512178713	0.0335865082111572	0.012811625757186	PPARG	1
BP	GO:0060967	negative regulation of gene silencing by regulatory ncRNA	1/8	18/18614	0.00771142512178713	0.0335865082111572	0.012811625757186	PPARG	1
BP	GO:0061298	retina vasculature development in camera-type eye	1/8	18/18614	0.00771142512178713	0.0335865082111572	0.012811625757186	CYP1B1	1
BP	GO:0090594	inflammatory response to wounding	1/8	18/18614	0.00771142512178713	0.0335865082111572	0.012811625757186	PPARG	1
BP	GO:1900369	negative regulation of post-transcriptional gene silencing by regulatory ncRNA	1/8	18/18614	0.00771142512178713	0.0335865082111572	0.012811625757186	PPARG	1
BP	GO:1903242	regulation of cardiac muscle hypertrophy in response to stress	1/8	18/18614	0.00771142512178713	0.0335865082111572	0.012811625757186	PPARG	1
BP	GO:0046394	carboxylic acid biosynthetic process	2/8	328/18614	0.00808030543869032	0.0345677190974563	0.0131859101747595	CYP27A1/HSD3B7	2
BP	GO:0010744	positive regulation of macrophage derived foam cell differentiation	1/8	19/18614	0.00813830770938795	0.0345677190974563	0.0131859101747595	CD36	1
BP	GO:0060391	positive regulation of SMAD protein signal transduction	1/8	19/18614	0.00813830770938795	0.0345677190974563	0.0131859101747595	PPARG	1
BP	GO:0140354	lipid import into cell	1/8	19/18614	0.00813830770938795	0.0345677190974563	0.0131859101747595	CD36	1
BP	GO:0016042	lipid catabolic process	2/8	330/18614	0.00817576758736519	0.0345677190974563	0.0131859101747595	CYP27A1/CYP1B1	2
BP	GO:0016053	organic acid biosynthetic process	2/8	331/18614	0.00822369302338204	0.0345681979994489	0.0131860928526689	CYP27A1/HSD3B7	2
BP	GO:0009110	vitamin biosynthetic process	1/8	20/18614	0.00856502959905314	0.0345950636877957	0.0131963408112433	CYP27A1	1
BP	GO:0015810	aspartate transmembrane transport	1/8	20/18614	0.00856502959905314	0.0345950636877957	0.0131963408112433	SLC1A5	1
BP	GO:0042359	vitamin D metabolic process	1/8	20/18614	0.00856502959905314	0.0345950636877957	0.0131963408112433	CYP27A1	1
BP	GO:0071371	cellular response to gonadotropin stimulus	1/8	20/18614	0.00856502959905314	0.0345950636877957	0.0131963408112433	CYP1B1	1
BP	GO:0097709	connective tissue replacement	1/8	20/18614	0.00856502959905314	0.0345950636877957	0.0131963408112433	PPARG	1
BP	GO:1900227	positive regulation of NLRP3 inflammasome complex assembly	1/8	20/18614	0.00856502959905314	0.0345950636877957	0.0131963408112433	CD36	1
BP	GO:1902001	fatty acid transmembrane transport	1/8	20/18614	0.00856502959905314	0.0345950636877957	0.0131963408112433	CD36	1
BP	GO:0070371	ERK1 and ERK2 cascade	2/8	341/18614	0.00871005230091247	0.0349853767419984	0.0133452263323922	CD36/FFAR4	2
BP	GO:0002837	regulation of immune response to tumor cell	1/8	21/18614	0.00899159084263745	0.0353957374490995	0.0135017590618972	AHR	1
BP	GO:0010888	negative regulation of lipid storage	1/8	21/18614	0.00899159084263745	0.0353957374490995	0.0135017590618972	PPARG	1
BP	GO:1903428	positive regulation of reactive oxygen species biosynthetic process	1/8	21/18614	0.00899159084263745	0.0353957374490995	0.0135017590618972	CD36	1
BP	GO:0051235	maintenance of location	2/8	347/18614	0.00900804383213598	0.0353957374490995	0.0135017590618972	CD36/PPARG	2
BP	GO:0045765	regulation of angiogenesis	2/8	349/18614	0.00910839932153673	0.0354052296208121	0.0135053798655496	CYP1B1/PPARG	2
BP	GO:0062197	cellular response to chemical stress	2/8	349/18614	0.00910839932153673	0.0354052296208121	0.0135053798655496	CD36/CYP1B1	2
BP	GO:1901342	regulation of vasculature development	2/8	355/18614	0.0094125306058604	0.0354646242119938	0.0135280360246668	CYP1B1/PPARG	2
BP	GO:0002834	regulation of response to tumor cell	1/8	22/18614	0.00941799149198175	0.0354646242119938	0.0135280360246668	AHR	1
BP	GO:0034104	negative regulation of tissue remodeling	1/8	22/18614	0.00941799149198175	0.0354646242119938	0.0135280360246668	PPARG	1
BP	GO:0044241	lipid digestion	1/8	22/18614	0.00941799149198175	0.0354646242119938	0.0135280360246668	CD36	1
BP	GO:0098856	intestinal lipid absorption	1/8	22/18614	0.00941799149198175	0.0354646242119938	0.0135280360246668	CD36	1
BP	GO:1902894	negative regulation of miRNA transcription	1/8	22/18614	0.00941799149198175	0.0354646242119938	0.0135280360246668	PPARG	1
BP	GO:0019430	removal of superoxide radicals	1/8	23/18614	0.00984423159891312	0.0364993817744317	0.0139227459050755	CD36	1
BP	GO:0046823	negative regulation of nucleocytoplasmic transport	1/8	23/18614	0.00984423159891312	0.0364993817744317	0.0139227459050755	CD36	1
BP	GO:2000629	negative regulation of miRNA metabolic process	1/8	23/18614	0.00984423159891312	0.0364993817744317	0.0139227459050755	PPARG	1
BP	GO:0006066	alcohol metabolic process	2/8	366/18614	0.00998199126930285	0.0368213249372753	0.0140455516249052	CYP27A1/CYP1B1	2
BP	GO:0010631	epithelial cell migration	2/8	371/18614	0.0102458958491149	0.0370017922199778	0.0141143911503737	CYP1B1/PPARG	2
BP	GO:0035357	peroxisome proliferator activated receptor signaling pathway	1/8	24/18614	0.0102703112152439	0.0370017922199778	0.0141143911503737	PPARG	1
BP	GO:0060907	positive regulation of macrophage cytokine production	1/8	24/18614	0.0102703112152439	0.0370017922199778	0.0141143911503737	CD36	1
BP	GO:0090335	regulation of brown fat cell differentiation	1/8	24/18614	0.0102703112152439	0.0370017922199778	0.0141143911503737	FFAR4	1
BP	GO:0045088	regulation of innate immune response	2/8	373/18614	0.0103523392088943	0.0370017922199778	0.0141143911503737	CD36/PPARG	2
BP	GO:0090132	epithelium migration	2/8	374/18614	0.0104057494296326	0.0370017922199778	0.0141143911503737	CYP1B1/PPARG	2
BP	GO:0030336	negative regulation of cell migration	2/8	375/18614	0.0104592852250574	0.0370017922199778	0.0141143911503737	CYP1B1/PPARG	2
BP	GO:0090130	tissue migration	2/8	379/18614	0.010674682366939	0.0370017922199778	0.0141143911503737	CYP1B1/PPARG	2
BP	GO:0006706	steroid catabolic process	1/8	25/18614	0.0106962303927737	0.0370017922199778	0.0141143911503737	CYP27A1	1
BP	GO:0060333	type II interferon-mediated signaling pathway	1/8	25/18614	0.0106962303927737	0.0370017922199778	0.0141143911503737	PPARG	1
BP	GO:0071450	cellular response to oxygen radical	1/8	25/18614	0.0106962303927737	0.0370017922199778	0.0141143911503737	CD36	1
BP	GO:0071451	cellular response to superoxide	1/8	25/18614	0.0106962303927737	0.0370017922199778	0.0141143911503737	CD36	1
BP	GO:1905563	negative regulation of vascular endothelial cell proliferation	1/8	25/18614	0.0106962303927737	0.0370017922199778	0.0141143911503737	PPARG	1
BP	GO:0002697	regulation of immune effector process	2/8	384/18614	0.0109467435124077	0.037688074092718	0.0143761744373475	CD36/AHR	2
BP	GO:2000146	negative regulation of cell motility	2/8	390/18614	0.0112773304419861	0.0386422270595068	0.0147401375694704	CYP1B1/PPARG	2
BP	GO:0006631	fatty acid metabolic process	2/8	394/18614	0.0115002059018493	0.0386523419568337	0.0147439959127763	CD36/CYP1B1	2
BP	GO:0002710	negative regulation of T cell mediated immunity	1/8	27/18614	0.0115475876385561	0.0386523419568337	0.0147439959127763	AHR	1
BP	GO:0010875	positive regulation of cholesterol efflux	1/8	27/18614	0.0115475876385561	0.0386523419568337	0.0147439959127763	PPARG	1
BP	GO:0010884	positive regulation of lipid storage	1/8	27/18614	0.0115475876385561	0.0386523419568337	0.0147439959127763	CD36	1
BP	GO:0042537	benzene-containing compound metabolic process	1/8	27/18614	0.0115475876385561	0.0386523419568337	0.0147439959127763	CYP1B1	1
BP	GO:0000303	response to superoxide	1/8	28/18614	0.0119730258103368	0.0388183751608676	0.0148073295365033	CD36	1
BP	GO:0002418	immune response to tumor cell	1/8	28/18614	0.0119730258103368	0.0388183751608676	0.0148073295365033	AHR	1
BP	GO:0030194	positive regulation of blood coagulation	1/8	28/18614	0.0119730258103368	0.0388183751608676	0.0148073295365033	CD36	1
BP	GO:0030325	adrenal gland development	1/8	28/18614	0.0119730258103368	0.0388183751608676	0.0148073295365033	CYP1B1	1
BP	GO:0031664	regulation of lipopolysaccharide-mediated signaling pathway	1/8	28/18614	0.0119730258103368	0.0388183751608676	0.0148073295365033	CD36	1
BP	GO:0043949	regulation of cAMP-mediated signaling	1/8	28/18614	0.0119730258103368	0.0388183751608676	0.0148073295365033	FFAR4	1
BP	GO:1900048	positive regulation of hemostasis	1/8	28/18614	0.0119730258103368	0.0388183751608676	0.0148073295365033	CD36	1
BP	GO:0000305	response to oxygen radical	1/8	29/18614	0.0123983037503734	0.0394888705353304	0.0150630910391738	CD36	1
BP	GO:0006910	phagocytosis, recognition	1/8	29/18614	0.0123983037503734	0.0394888705353304	0.0150630910391738	CD36	1
BP	GO:0007263	nitric oxide mediated signal transduction	1/8	29/18614	0.0123983037503734	0.0394888705353304	0.0150630910391738	CD36	1
BP	GO:0010575	positive regulation of vascular endothelial growth factor production	1/8	29/18614	0.0123983037503734	0.0394888705353304	0.0150630910391738	CYP1B1	1
BP	GO:0050727	regulation of inflammatory response	2/8	414/18614	0.0126441807059625	0.0399626454828246	0.015243813229235	PPARG/FFAR4	2
BP	GO:0015740	C4-dicarboxylate transport	1/8	30/18614	0.0128234215103946	0.0399626454828246	0.015243813229235	SLC1A5	1
BP	GO:0034698	response to gonadotropin	1/8	30/18614	0.0128234215103946	0.0399626454828246	0.015243813229235	CYP1B1	1
BP	GO:0050820	positive regulation of coagulation	1/8	30/18614	0.0128234215103946	0.0399626454828246	0.015243813229235	CD36	1
BP	GO:0090140	regulation of mitochondrial fission	1/8	30/18614	0.0128234215103946	0.0399626454828246	0.015243813229235	PPARG	1
BP	GO:0003299	muscle hypertrophy in response to stress	1/8	31/18614	0.0132483791421165	0.0405871954226705	0.0154820487744627	PPARG	1
BP	GO:0014887	cardiac muscle adaptation	1/8	31/18614	0.0132483791421165	0.0405871954226705	0.0154820487744627	PPARG	1
BP	GO:0014898	cardiac muscle hypertrophy in response to stress	1/8	31/18614	0.0132483791421165	0.0405871954226705	0.0154820487744627	PPARG	1
BP	GO:1900225	regulation of NLRP3 inflammasome complex assembly	1/8	31/18614	0.0132483791421165	0.0405871954226705	0.0154820487744627	CD36	1
BP	GO:0040013	negative regulation of locomotion	2/8	427/18614	0.0134139838396678	0.0407492030087388	0.01554384681996	CYP1B1/PPARG	2
BP	GO:0043434	response to peptide hormone	2/8	427/18614	0.0134139838396678	0.0407492030087388	0.01554384681996	CYP1B1/PPARG	2
BP	GO:0001503	ossification	2/8	429/18614	0.013534233256757	0.040850027901258	0.0155823066319132	PPARG/FFAR4	2
BP	GO:0034390	smooth muscle cell apoptotic process	1/8	32/18614	0.0136731766972399	0.040850027901258	0.0155823066319132	PPARG	1
BP	GO:0034391	regulation of smooth muscle cell apoptotic process	1/8	32/18614	0.0136731766972399	0.040850027901258	0.0155823066319132	PPARG	1
BP	GO:0046685	response to arsenic-containing substance	1/8	32/18614	0.0136731766972399	0.040850027901258	0.0155823066319132	CYP1B1	1
BP	GO:0006979	response to oxidative stress	2/8	434/18614	0.0138369677919024	0.0411692498499811	0.0157040743403874	CD36/CYP1B1	2
BP	GO:0048384	retinoic acid receptor signaling pathway	1/8	33/18614	0.0140978142274534	0.0413266189101194	0.0157641030129596	PPARG	1
BP	GO:1904893	negative regulation of receptor signaling pathway via STAT	1/8	33/18614	0.0140978142274534	0.0413266189101194	0.0157641030129596	PPARG	1
BP	GO:0042060	wound healing	2/8	439/18614	0.014142709310008	0.0413266189101194	0.0157641030129596	CD36/PPARG	2
BP	GO:0009410	response to xenobiotic stimulus	2/8	440/18614	0.0142042174936529	0.0413266189101194	0.0157641030129596	AHR/CYP1B1	2
BP	GO:0010661	positive regulation of muscle cell apoptotic process	1/8	34/18614	0.0145222917844299	0.0413266189101194	0.0157641030129596	PPARG	1
BP	GO:0034121	regulation of toll-like receptor signaling pathway	1/8	34/18614	0.0145222917844299	0.0413266189101194	0.0157641030129596	CD36	1
BP	GO:0034383	low-density lipoprotein particle clearance	1/8	34/18614	0.0145222917844299	0.0413266189101194	0.0157641030129596	CD36	1
BP	GO:0044546	NLRP3 inflammasome complex assembly	1/8	34/18614	0.0145222917844299	0.0413266189101194	0.0157641030129596	CD36	1
BP	GO:0060964	regulation of miRNA-mediated gene silencing	1/8	34/18614	0.0145222917844299	0.0413266189101194	0.0157641030129596	PPARG	1
BP	GO:0090322	regulation of superoxide metabolic process	1/8	34/18614	0.0145222917844299	0.0413266189101194	0.0157641030129596	CD36	1
BP	GO:1900181	negative regulation of protein localization to nucleus	1/8	34/18614	0.0145222917844299	0.0413266189101194	0.0157641030129596	CD36	1
BP	GO:0032102	negative regulation of response to external stimulus	2/8	446/18614	0.0145757784537765	0.0413266189101194	0.0157641030129596	PPARG/FFAR4	2
BP	GO:0006869	lipid transport	2/8	447/18614	0.0146381231133032	0.0413412617613993	0.0157696885513382	CD36/PPARG	2
BP	GO:0061081	positive regulation of myeloid leukocyte cytokine production involved in immune response	1/8	35/18614	0.0149466094198294	0.0420482436207652	0.0160393678803821	CD36	1
BP	GO:0010614	negative regulation of cardiac muscle hypertrophy	1/8	36/18614	0.015370767185298	0.0424162773853833	0.0161797549318926	PPARG	1
BP	GO:0019934	cGMP-mediated signaling	1/8	36/18614	0.015370767185298	0.0424162773853833	0.0161797549318926	CD36	1
BP	GO:0030224	monocyte differentiation	1/8	36/18614	0.015370767185298	0.0424162773853833	0.0161797549318926	PPARG	1
BP	GO:0140632	canonical inflammasome complex assembly	1/8	36/18614	0.015370767185298	0.0424162773853833	0.0161797549318926	CD36	1
BP	GO:1900368	regulation of post-transcriptional gene silencing by regulatory ncRNA	1/8	36/18614	0.015370767185298	0.0424162773853833	0.0161797549318926	PPARG	1
BP	GO:0010934	macrophage cytokine production	1/8	37/18614	0.0157947651324675	0.042930884175842	0.0163760524919132	CD36	1
BP	GO:0010935	regulation of macrophage cytokine production	1/8	37/18614	0.0157947651324675	0.042930884175842	0.0163760524919132	CD36	1
BP	GO:0046466	membrane lipid catabolic process	1/8	37/18614	0.0157947651324675	0.042930884175842	0.0163760524919132	CYP1B1	1
BP	GO:0060147	regulation of post-transcriptional gene silencing	1/8	37/18614	0.0157947651324675	0.042930884175842	0.0163760524919132	PPARG	1
BP	GO:0014741	negative regulation of muscle hypertrophy	1/8	38/18614	0.0162186033129565	0.0434298155380281	0.0165663706354566	PPARG	1
BP	GO:0032373	positive regulation of sterol transport	1/8	38/18614	0.0162186033129565	0.0434298155380281	0.0165663706354566	PPARG	1
BP	GO:0032376	positive regulation of cholesterol transport	1/8	38/18614	0.0162186033129565	0.0434298155380281	0.0165663706354566	PPARG	1
BP	GO:0060966	regulation of gene silencing by regulatory ncRNA	1/8	38/18614	0.0162186033129565	0.0434298155380281	0.0165663706354566	PPARG	1
BP	GO:0031667	response to nutrient levels	2/8	477/18614	0.0165634791429117	0.0440746143800756	0.0168123301558998	CYP1B1/PPARG	2
BP	GO:0060390	regulation of SMAD protein signal transduction	1/8	39/18614	0.0166422817783688	0.0440746143800756	0.0168123301558998	PPARG	1
BP	GO:0097242	amyloid-beta clearance	1/8	39/18614	0.0166422817783688	0.0440746143800756	0.0168123301558998	CD36	1
BP	GO:0023061	signal release	2/8	483/18614	0.0169612136800263	0.0442242789231282	0.0168694199284554	PPARG/FFAR4	2
BP	GO:0051051	negative regulation of transport	2/8	483/18614	0.0169612136800263	0.0442242789231282	0.0168694199284554	CD36/FFAR4	2
BP	GO:0000266	mitochondrial fission	1/8	40/18614	0.0170658005802943	0.0442242789231282	0.0168694199284554	PPARG	1
BP	GO:0008210	estrogen metabolic process	1/8	40/18614	0.0170658005802943	0.0442242789231282	0.0168694199284554	CYP1B1	1
BP	GO:0032570	response to progesterone	1/8	40/18614	0.0170658005802943	0.0442242789231282	0.0168694199284554	CYP1B1	1
BP	GO:1901031	regulation of response to reactive oxygen species	1/8	40/18614	0.0170658005802943	0.0442242789231282	0.0168694199284554	CD36	1
BP	GO:0002683	negative regulation of immune system process	2/8	487/18614	0.0172286922496267	0.0444869446302862	0.016969614170685	AHR/PPARG	2
BP	GO:0001819	positive regulation of cytokine production	2/8	489/18614	0.0173631261506124	0.0446745203092269	0.0170411652049464	CD36/CYP1B1	2
BP	GO:0050892	intestinal absorption	1/8	41/18614	0.0174891597703105	0.0446807862683198	0.0170435553647809	CD36	1
BP	GO:1990000	amyloid fibril formation	1/8	41/18614	0.0174891597703105	0.0446807862683198	0.0170435553647809	CD36	1
BP	GO:0043410	positive regulation of MAPK cascade	2/8	495/18614	0.0177691981449693	0.0451241667114457	0.0172126835239117	CD36/FFAR4	2
BP	GO:0001667	ameboidal-type cell migration	2/8	496/18614	0.0178372799188077	0.0451241667114457	0.0172126835239117	CYP1B1/PPARG	2
BP	GO:0010876	lipid localization	2/8	497/18614	0.0179054766399131	0.0451241667114457	0.0172126835239117	CD36/PPARG	2
BP	GO:0045429	positive regulation of nitric oxide biosynthetic process	1/8	42/18614	0.0179123593999791	0.0451241667114457	0.0172126835239117	CD36	1
BP	GO:0006775	fat-soluble vitamin metabolic process	1/8	43/18614	0.0183353995208495	0.0455549616961312	0.0173770109403602	CYP27A1	1
BP	GO:0032735	positive regulation of interleukin-12 production	1/8	43/18614	0.0183353995208495	0.0455549616961312	0.0173770109403602	CD36	1
BP	GO:0071548	response to dexamethasone	1/8	43/18614	0.0183353995208495	0.0455549616961312	0.0173770109403602	CYP1B1	1
BP	GO:0090278	negative regulation of peptide hormone secretion	1/8	43/18614	0.0183353995208495	0.0455549616961312	0.0173770109403602	FFAR4	1
BP	GO:0002347	response to tumor cell	1/8	44/18614	0.0187582801844557	0.0456640962066042	0.0174186404689966	AHR	1
BP	GO:0002792	negative regulation of peptide secretion	1/8	44/18614	0.0187582801844557	0.0456640962066042	0.0174186404689966	FFAR4	1
BP	GO:0032691	negative regulation of interleukin-1 beta production	1/8	44/18614	0.0187582801844557	0.0456640962066042	0.0174186404689966	FFAR4	1
BP	GO:0090317	negative regulation of intracellular protein transport	1/8	44/18614	0.0187582801844557	0.0456640962066042	0.0174186404689966	CD36	1
BP	GO:1904407	positive regulation of nitric oxide metabolic process	1/8	44/18614	0.0187582801844557	0.0456640962066042	0.0174186404689966	CD36	1
BP	GO:1904646	cellular response to amyloid-beta	1/8	44/18614	0.0187582801844557	0.0456640962066042	0.0174186404689966	CD36	1
BP	GO:0008631	intrinsic apoptotic signaling pathway in response to oxidative stress	1/8	45/18614	0.0191810014423192	0.0460726380159361	0.0175744793771205	CYP1B1	1
BP	GO:0050912	detection of chemical stimulus involved in sensory perception of taste	1/8	45/18614	0.0191810014423192	0.0460726380159361	0.0175744793771205	FFAR4	1
BP	GO:0097009	energy homeostasis	1/8	45/18614	0.0191810014423192	0.0460726380159361	0.0175744793771205	CD36	1
BP	GO:1904706	negative regulation of vascular associated smooth muscle cell proliferation	1/8	45/18614	0.0191810014423192	0.0460726380159361	0.0175744793771205	PPARG	1
BP	GO:0014911	positive regulation of smooth muscle cell migration	1/8	46/18614	0.0196035633459468	0.0466229483523669	0.0177843961102426	CYP1B1	1
BP	GO:0042789	mRNA transcription by RNA polymerase II	1/8	46/18614	0.0196035633459468	0.0466229483523669	0.0177843961102426	PPARG	1
BP	GO:0046427	positive regulation of receptor signaling pathway via JAK-STAT	1/8	46/18614	0.0196035633459468	0.0466229483523669	0.0177843961102426	CYP1B1	1
BP	GO:0043277	apoptotic cell clearance	1/8	47/18614	0.020025965946832	0.0474713881297035	0.0181080347819499	CD36	1
BP	GO:1903426	regulation of reactive oxygen species biosynthetic process	1/8	48/18614	0.0204482092964534	0.0483139062788752	0.0184294146393904	CD36	1
BP	GO:0006911	phagocytosis, engulfment	1/8	49/18614	0.020870293446277	0.048990981044345	0.0186876858609862	CD36	1
BP	GO:0033628	regulation of cell adhesion mediated by integrin	1/8	49/18614	0.020870293446277	0.048990981044345	0.0186876858609862	CYP1B1	1
BP	GO:0010862	GO:0010862	1/8	50/18614	0.0212922184477546	0.0496589481862149	0.0189424829654048	PPARG	1
BP	GO:1904894	positive regulation of receptor signaling pathway via STAT	1/8	50/18614	0.0212922184477546	0.0496589481862149	0.0189424829654048	CYP1B1	1
BP	GO:0009299	mRNA transcription	1/8	51/18614	0.0217139843523237	0.0499974862634716	0.0190716188411291	PPARG	1
BP	GO:0060612	adipose tissue development	1/8	51/18614	0.0217139843523237	0.0499974862634716	0.0190716188411291	PPARG	1
BP	GO:0061082	myeloid leukocyte cytokine production	1/8	51/18614	0.0217139843523237	0.0499974862634716	0.0190716188411291	CD36	1
BP	GO:1902895	positive regulation of miRNA transcription	1/8	51/18614	0.0217139843523237	0.0499974862634716	0.0190716188411291	PPARG	1
MF	GO:0008395	steroid hydroxylase activity	2/8	24/18369	4.55898757228473e-05	0.00336163078466082	0.000406730887436276	CYP27A1/CYP1B1	2
MF	GO:0004879	nuclear receptor activity	2/8	46/18369	0.000170144431556704	0.00336163078466082	0.000406730887436276	AHR/PPARG	2
MF	GO:0098531	ligand-activated transcription factor activity	2/8	46/18369	0.000170144431556704	0.00336163078466082	0.000406730887436276	AHR/PPARG	2
MF	GO:0070888	E-box binding	2/8	48/18369	0.000185351964130159	0.00336163078466082	0.000406730887436276	AHR/PPARG	2
MF	GO:0005504	fatty acid binding	2/8	49/18369	0.000193197171532231	0.00336163078466082	0.000406730887436276	PPARG/FFAR4	2
MF	GO:0042277	peptide binding	3/8	317/18369	0.000267351036779337	0.00387659003330038	0.000469036906630415	CD36/PPARG/FFAR4	3
MF	GO:0033293	monocarboxylic acid binding	2/8	80/18369	0.000515638959395526	0.00575348547983672	0.000696126494838079	PPARG/FFAR4	2
MF	GO:0033218	amide binding	3/8	400/18369	0.00052905613607694	0.00575348547983672	0.000696126494838079	CD36/PPARG/FFAR4	3
MF	GO:0004497	monooxygenase activity	2/8	103/18369	0.0008528797872974	0.00824450461054153	0.000997520219061286	CYP27A1/CYP1B1	2
MF	GO:0001221	transcription coregulator binding	2/8	111/18369	0.000989482896593632	0.00860850120036459	0.00104156094378277	AHR/PPARG	2
MF	GO:0016616	oxidoreductase activity, acting on the CH-OH group of donors, NAD or NADP as acceptor	2/8	123/18369	0.00121288806505612	0.0095928419690802	0.0011606584354604	CYP27A1/HSD3B7	2
MF	GO:0016614	oxidoreductase activity, acting on CH-OH group of donors	2/8	133/18369	0.00141590410881012	0.0100476524991139	0.00121568693274216	CYP27A1/HSD3B7	2
MF	GO:0020037	heme binding	2/8	137/18369	0.00150137336193657	0.0100476524991139	0.00121568693274216	CYP27A1/CYP1B1	2
MF	GO:0046906	tetrapyrrole binding	2/8	147/18369	0.0017256461056019	0.0106919319130843	0.00129363967490433	CYP27A1/CYP1B1	2
MF	GO:0005506	iron ion binding	2/8	152/18369	0.00184343653673868	0.0106919319130843	0.00129363967490433	CYP27A1/CYP1B1	2
MF	GO:0046943	carboxylic acid transmembrane transporter activity	2/8	162/18369	0.00209026175301831	0.0108277430124801	0.00131007174984635	CD36/SLC1A5	2
MF	GO:0005342	organic acid transmembrane transporter activity	2/8	163/18369	0.00211576587600186	0.0108277430124801	0.00131007174984635	CD36/SLC1A5	2
MF	GO:0016705	oxidoreductase activity, acting on paired donors, with incorporation or reduction of molecular oxygen	2/8	177/18369	0.00248841996261767	0.0120273631526521	0.001455216352408	CYP27A1/CYP1B1	2
MF	GO:0031406	carboxylic acid binding	2/8	200/18369	0.0031632958503057	0.0144845652092945	0.00175251847662366	PPARG/FFAR4	2
MF	GO:0043177	organic acid binding	2/8	212/18369	0.00354598490622781	0.0145480772731544	0.00176020293686079	PPARG/FFAR4	2
MF	GO:0008514	organic anion transmembrane transporter activity	2/8	230/18369	0.00415885993487236	0.0145480772731544	0.00176020293686079	CD36/SLC1A5	2
MF	GO:0001094	TFIID-class transcription factor complex binding	1/8	10/18369	0.00434770125404615	0.0145480772731544	0.00176020293686079	AHR	1
MF	GO:0004954	prostanoid receptor activity	1/8	10/18369	0.00434770125404615	0.0145480772731544	0.00176020293686079	PPARG	1
MF	GO:0004955	prostaglandin receptor activity	1/8	10/18369	0.00434770125404615	0.0145480772731544	0.00176020293686079	PPARG	1
MF	GO:0015183	L-aspartate transmembrane transporter activity	1/8	10/18369	0.00434770125404615	0.0145480772731544	0.00176020293686079	SLC1A5	1
MF	GO:0015245	fatty acid transmembrane transporter activity	1/8	10/18369	0.00434770125404615	0.0145480772731544	0.00176020293686079	CD36	1
MF	GO:0022889	serine transmembrane transporter activity	1/8	11/18369	0.00478156030900412	0.0154072498845688	0.00186415606588855	SLC1A5	1
MF	GO:0008035	high-density lipoprotein particle binding	1/8	12/18369	0.00521525393126832	0.0156457617938049	0.00189301413113187	CD36	1
MF	GO:0097677	STAT family protein binding	1/8	12/18369	0.00521525393126832	0.0156457617938049	0.00189301413113187	PPARG	1
MF	GO:0035325	Toll-like receptor binding	1/8	13/18369	0.00564878217491105	0.016381468307242	0.00198202883330212	CD36	1
MF	GO:0004953	icosanoid receptor activity	1/8	14/18369	0.00608214509398919	0.0170692459089374	0.00206524451408801	PPARG	1
MF	GO:0005041	low-density lipoprotein particle receptor activity	1/8	15/18369	0.0065153427425455	0.0171768126848927	0.00207825924802089	CD36	1
MF	GO:0046965	nuclear retinoid X receptor binding	1/8	15/18369	0.0065153427425455	0.0171768126848927	0.00207825924802089	PPARG	1
MF	GO:0015556	C4-dicarboxylate transmembrane transporter activity	1/8	16/18369	0.00694837517460722	0.0177796658879655	0.00215119974446044	SLC1A5	1
MF	GO:0005324	long-chain fatty acid transporter activity	1/8	17/18369	0.00738124244418692	0.0178380025734517	0.00215825802461606	CD36	1
MF	GO:0030169	low-density lipoprotein particle binding	1/8	17/18369	0.00738124244418692	0.0178380025734517	0.00215825802461606	CD36	1
MF	GO:0015172	acidic amino acid transmembrane transporter activity	1/8	18/18369	0.00781394460528384	0.0178898205436762	0.00216452759149137	SLC1A5	1
MF	GO:0030228	lipoprotein particle receptor activity	1/8	18/18369	0.00781394460528384	0.0178898205436762	0.00216452759149137	CD36	1
MF	GO:0036041	long-chain fatty acid binding	1/8	19/18369	0.0082464817118808	0.0183959976649649	0.002225771042343	PPARG	1
MF	GO:0061629	RNA polymerase II-specific DNA-binding transcription factor binding	2/8	348/18369	0.00929214058089633	0.0202104057634495	0.00244530015286746	AHR/PPARG	2
MF	GO:0050431	transforming growth factor beta binding	1/8	23/18369	0.00997498067242386	0.0209539330411583	0.00253526110600826	CD36	1
MF	GO:0042974	nuclear retinoic acid receptor binding	1/8	24/18369	0.0104066933157585	0.0209539330411583	0.00253526110600826	PPARG	1
MF	GO:0070412	R-SMAD binding	1/8	24/18369	0.0104066933157585	0.0209539330411583	0.00253526110600826	PPARG	1
MF	GO:0017025	TBP-class protein binding	1/8	25/18369	0.0108382412281853	0.0209539330411583	0.00253526110600826	AHR	1
MF	GO:0070330	aromatase activity	1/8	25/18369	0.0108382412281853	0.0209539330411583	0.00253526110600826	CYP1B1	1
MF	GO:0001091	RNA polymerase II general transcription initiation factor binding	1/8	26/18369	0.0112696244635853	0.021314289746346	0.0025788614333147	AHR	1
MF	GO:0038187	pattern recognition receptor activity	1/8	27/18369	0.0117008430758239	0.021659007395674	0.00262056955785529	CD36	1
MF	GO:0051393	alpha-actinin binding	1/8	28/18369	0.0121318971187525	0.0219890635277389	0.00266050375411239	PPARG	1
MF	GO:0005310	dicarboxylic acid transmembrane transporter activity	1/8	30/18369	0.0129935117120107	0.0221654023322535	0.0026818393626441	SLC1A5	1
MF	GO:0071813	lipoprotein particle binding	1/8	30/18369	0.0129935117120107	0.0221654023322535	0.0026818393626441	CD36	1
MF	GO:0071814	protein-lipid complex binding	1/8	30/18369	0.0129935117120107	0.0221654023322535	0.0026818393626441	CD36	1
MF	GO:0033764	steroid dehydrogenase activity, acting on the CH-OH group of donors, NAD or NADP as acceptor	1/8	31/18369	0.0134240723699691	0.0224595056959099	0.00271742355667391	HSD3B7	1
MF	GO:0016229	steroid dehydrogenase activity	1/8	35/18369	0.0151446719989889	0.0248601219606045	0.00300787924508221	HSD3B7	1
MF	GO:0042805	actinin binding	1/8	36/18369	0.0155744114243191	0.0250921072947364	0.00303594764606611	PPARG	1
MF	GO:0016620	oxidoreductase activity, acting on the aldehyde or oxo group of donors, NAD or NADP as acceptor	1/8	39/18369	0.0168626454032574	0.0259375932142785	0.00313824479301615	CYP27A1	1
MF	GO:0016712	oxidoreductase activity, acting on paired donors, with incorporation or reduction of molecular oxygen, reduced flavin or flavoprotein as one donor, and incorporation of one atom of oxygen	1/8	39/18369	0.0168626454032574	0.0259375932142785	0.00313824479301615	CYP1B1	1
MF	GO:0140297	DNA-binding transcription factor binding	2/8	478/18369	0.0170526131397394	0.0259375932142785	0.00313824479301615	AHR/PPARG	2
MF	GO:0016709	oxidoreductase activity, acting on paired donors, with incorporation or reduction of molecular oxygen, NAD(P)H as one donor, and incorporation of one atom of oxygen	1/8	40/18369	0.017291728809519	0.0259375932142785	0.00313824479301615	CYP27A1	1
MF	GO:0001223	transcription coactivator binding	1/8	43/18369	0.0185779960193984	0.0269380942281276	0.00325929754726287	AHR	1
MF	GO:0051879	Hsp90 protein binding	1/8	43/18369	0.0185779960193984	0.0269380942281276	0.00325929754726287	AHR	1
MF	GO:0015175	neutral L-amino acid transmembrane transporter activity	1/8	46/18369	0.0198627898420248	0.0283288969878059	0.0034275737432312	SLC1A5	1
MF	GO:0005044	scavenger receptor activity	1/8	48/18369	0.0207185012231832	0.0286112635939196	0.00346173788190195	CD36	1
MF	GO:0016903	oxidoreductase activity, acting on the aldehyde or oxo group of donors	1/8	48/18369	0.0207185012231832	0.0286112635939196	0.00346173788190195	CYP27A1	1
MF	GO:0140296	general transcription initiation factor binding	1/8	53/18369	0.0228549203807152	0.0310684073925348	0.00375903295735448	AHR	1
MF	GO:0001098	basal transcription machinery binding	1/8	61/18369	0.0262647087450741	0.0341049203107679	0.00412642713983883	AHR	1
MF	GO:0001099	basal RNA polymerase II transcription machinery binding	1/8	61/18369	0.0262647087450741	0.0341049203107679	0.00412642713983883	AHR	1
MF	GO:0008028	monocarboxylic acid transmembrane transporter activity	1/8	61/18369	0.0262647087450741	0.0341049203107679	0.00412642713983883	CD36	1
MF	GO:0016836	hydro-lyase activity	1/8	62/18369	0.0266901993683011	0.0341477550741499	0.00413160980933453	CYP1B1	1
MF	GO:0015179	L-amino acid transmembrane transporter activity	1/8	65/18369	0.0279656952888054	0.0352610940597982	0.00426631507075598	SLC1A5	1
MF	GO:0043621	protein self-association	1/8	72/18369	0.0309361662384523	0.0384492351820764	0.00465205507345147	PPARG	1
MF	GO:0001618	virus receptor activity	1/8	77/18369	0.0330530653028356	0.0393568709713172	0.0047618718658581	SLC1A5	1
MF	GO:0016835	carbon-oxygen lyase activity	1/8	77/18369	0.0330530653028356	0.0393568709713172	0.0047618718658581	CYP1B1	1
MF	GO:0046332	SMAD binding	1/8	77/18369	0.0330530653028356	0.0393568709713172	0.0047618718658581	PPARG	1
MF	GO:0140272	exogenous protein binding	1/8	78/18369	0.0334759592169824	0.0393568709713172	0.0047618718658581	SLC1A5	1
MF	GO:0015171	amino acid transmembrane transporter activity	1/8	83/18369	0.0355880022149312	0.0407388972723554	0.00492908617935335	SLC1A5	1
MF	GO:0038024	cargo receptor activity	1/8	83/18369	0.0355880022149312	0.0407388972723554	0.00492908617935335	CD36	1
MF	GO:0001540	amyloid-beta binding	1/8	85/18369	0.0364316880039199	0.0411630760563771	0.00498040847627067	CD36	1

## Sheet: KEGG_significant
Supplementary Table 2. List of gene functional enrichment related to DNL expression characteristics (padj < 0.05) (KEGG)
category	subcategory	ID	Description	GeneRatio	BgRatio	pvalue	p.adjust	qvalue	geneID	Count
Organismal Systems	Endocrine system	hsa03320	PPAR signaling pathway	3/7	76/9512	1.67675489906621e-05	0.000553329116691848	0.000335350979813241	948/1593/5468	3
Metabolism	Lipid metabolism	hsa00120	Primary bile acid biosynthesis	2/7	17/9512	6.28066831434144e-05	0.00103631027186634	0.000628066831434144	1593/80270	2
Organismal Systems	Digestive system	hsa04979	Cholesterol metabolism	2/7	51/9512	0.000581828409989547	0.00640011250988501	0.00387885606659698	948/1593	2
Environmental Information Processing	Signal transduction	hsa04152	AMPK signaling pathway	2/7	122/9512	0.00328517574636464	0.0271026999075083	0.0164258787318232	948/5468	2
Cellular Processes	Transport and catabolism	hsa04148	Efferocytosis	2/7	157/9512	0.0053837346048731	0.0355326483921624	0.0215349384194924	948/5468	2
Human Diseases	Cardiovascular disease	hsa05417	Lipid and atherosclerosis	2/7	216/9512	0.00999797243585199	0.0453827320303127	0.0275046860789774	948/5468	2
Human Diseases	Cancer: overview	hsa05207	Chemical carcinogenesis - receptor activation	2/7	217/9512	0.0100874138871592	0.0453827320303127	0.0275046860789774	196/1545	2
Human Diseases	Cancer: overview	hsa05208	Chemical carcinogenesis - reactive oxygen species	2/7	227/9512	0.011001874431591	0.0453827320303127	0.0275046860789774	196/1545	2
