# Supplementary material for: Integrative analysis of transcriptomics, single-cell RNA sequencing, and GraphBAN identifies de novo lipogenesis-associated genes and their potential roles in diabetic retinopathy
Source: Front Immunol. 2026 Apr 7;17:1803639. doi: 10.3389/fimmu.2026.1803639 (PMC13095570; doi:10.3389/fimmu.2026.1803639)
Supplement: Supplementary file 5 [file Table4.xlsx]

## Sheet: AHR
	Description	setSize	enrichmentScore	NES	pvalue	p.adjust	qvalue	rank	leading_edge	core_enrichment
KEGG_PHOSPHATIDYLINOSITOL_SIGNALING_SYSTEM	KEGG_PHOSPHATIDYLINOSITOL_SIGNALING_SYSTEM	76	0.596347	1.84319	2.32507e-09	4.18513e-07	2.86351e-07	4429	tags=61%, list=24%, signal=46%	PIKFYVE/PI4KA/OCRL/ITPR2/SYNJ1/PIK3C2A/CDS2/PIK3CG/INPP4A/PIK3CA/CALM2/ITPR1/PIP5K1A/INPPL1/PIK3C3/PIP5K1C/IMPA1/DGKD/DGKH/PTEN/PI4KB/PIK3CB/ITPKB/PLCB1/PIK3CD/PRKCA/PLCG2/PLCD3/PIP4K2B/INPP4B/PIP5K1B/DGKG/INPP5K/CDIPT/PLCB3/DGKE/PIK3R2/IMPA2/PIK3R5/PRKCB/PIK3C2B/SYNJ2/INPP5A/INPP5D/PLCE1/IPPK
KEGG_LYSOSOME	KEGG_LYSOSOME	120	0.53198	1.68674	3.57764e-08	3.21988e-06	2.20307e-06	6567	tags=68%, list=35%, signal=44%	HGSNAT/NAGA/GLB1/TPP1/SORT1/ARSB/GNS/CLTC/AP1S2/SUMF1/CD164/AP1M1/ATP6V0A2/ARSG/PSAP/GM2A/AP3S2/SCARB2/LAPTM4A/CTSB/ATP6V0A1/MAN2B1/CLTCL1/GGA3/ATP6AP1/GALNS/SLC17A5/HEXA/AP3B1/LAMP1/GALC/SGSH/NEU1/AP4E1/SLC11A2/IDS/IGF2R/LIPA/MANBA/ATP6V0D1/GAA/ATP6V0C/HYAL1/AP1B1/CTSD/HEXB/ASAH1/CTNS/AP1G1/FUCA1/ENTPD4/MFSD8/LAMP2/AP3D1/CTSH/NAGPA/CTSS/CTSO/NPC2/PLA2G15/NPC1/AP3S1/AP4S1/ACP2/ATP6V0B/ABCA2/AP3M1…
KEGG_INSULIN_SIGNALING_PATHWAY	KEGG_INSULIN_SIGNALING_PATHWAY	134	0.510255	1.62572	1.71778e-07	1.03067e-05	7.05194e-06	6306	tags=59%, list=34%, signal=39%	CBL/PDPK1/GSK3B/PIK3CG/BRAF/PIK3CA/CALM2/MAPK1/CRKL/SHC1/PHKA2/PRKAA1/GYS1/INSR/MTOR/HK2/SOS1/SOS2/PRKAG2/MAP2K1/PCK2/ELK1/PRKAR1A/TSC2/PRKAR2A/KRAS/MKNK1/RHOQ/EXOC7/HK3/FBP1/FOXO1/AKT1/PIK3CB/PIK3CD/MAPK8/SOCS4/PPP1CB/ACACA/PRKAB2/TSC1/PRKACA/PRKAG3/IKBKB/INPP5K/RAF1/PHKB/PRKAB1/PRKCI/PIK3R2/PIK3R5/IRS2/CRK/NRAS/PPP1CC/INPP5D/ACACB/RPS6KB1/FASN/RAPGEF1/MAPK9/PPP1R3D/PPP1R3B/MAPK3/PRKAG1/FLOT2/RH…
KEGG_NEUROTROPHIN_SIGNALING_PATHWAY	KEGG_NEUROTROPHIN_SIGNALING_PATHWAY	126	0.510523	1.6212	3.79142e-07	1.70614e-05	1.16736e-05	4948	tags=50%, list=27%, signal=37%	MAP3K1/IRAK3/SH2B3/PDPK1/SORT1/GAB1/RPS6KA3/GSK3B/PIK3CG/KIDINS220/RPS6KA5/BRAF/PIK3CA/CALM2/MAPK1/PSEN1/CRKL/SHC1/MAPK7/RPS6KA2/FRS2/RHOA/SOS1/CSK/TP53/SOS2/MAP2K1/YWHAG/MAPK14/KRAS/PTPN11/TRAF6/AKT1/PIK3CB/IRAK4/MAP3K3/MAP3K5/PIK3CD/MAPK8/RPS6KA1/PLCG2/MAPK13/CAMK2D/FOXO3/NFKB1/IKBKB/CAMK2G/RAF1/PRKCD/PIK3R2/PIK3R5/IRS2/CRK/NRAS/ABL1/IRAK1/RELA/RAPGEF1/MAPK9/RIPK2/RAP1A/MAPK3/RAP1B
KEGG_INOSITOL_PHOSPHATE_METABOLISM	KEGG_INOSITOL_PHOSPHATE_METABOLISM	54	0.59691	1.80249	1.05772e-06	3.80778e-05	2.60533e-05	4429	tags=65%, list=24%, signal=50%	PIKFYVE/PI4KA/OCRL/SYNJ1/PIK3C2A/PIK3CG/INPP4A/IPMK/PIK3CA/PIP5K1A/INPPL1/PIK3C3/PIP5K1C/IMPA1/PTEN/PI4KB/PIK3CB/ITPKB/PLCB1/PIK3CD/PLCG2/ALDH6A1/PLCD3/PIP4K2B/INPP4B/PIP5K1B/INPP5K/CDIPT/PLCB3/IMPA2/PIK3C2B/SYNJ2/INPP5A/PLCE1/IPPK
KEGG_TOLL_LIKE_RECEPTOR_SIGNALING_PATHWAY	KEGG_TOLL_LIKE_RECEPTOR_SIGNALING_PATHWAY	95	0.520843	1.63896	2.59937e-06	7.79812e-05	5.33555e-05	4985	tags=57%, list=27%, signal=42%	PIK3CG/TIRAP/IRF5/CHUK/TLR8/PIK3CA/MAPK1/MAP2K6/TICAM2/TLR1/TBK1/MAP2K1/MYD88/TLR2/MAPK14/TLR5/TLR7/CXCL9/TLR6/TRAF6/TOLLIP/AKT1/TRAF3/PIK3CB/IRAK4/IFNAR2/TLR4/TAB2/PIK3CD/MAPK8/CD14/MAPK13/TLR9/NFKB1/IKBKB/TAB1/CXCL10/FOS/MAP2K4/PIK3R2/PIK3R5/MAP3K7/STAT1/TICAM1/IKBKE/IFNAR1/IRAK1/RELA/CD86/MAPK9/MAP2K3/MAPK3/LY96/RIPK1
KEGG_CHRONIC_MYELOID_LEUKEMIA	KEGG_CHRONIC_MYELOID_LEUKEMIA	73	0.54542	1.67913	4.06026e-06	0.000104407	7.14361e-05	3860	tags=49%, list=21%, signal=39%	CBL/RB1/PIK3CG/BRAF/CHUK/MDM2/PIK3CA/MAPK1/CRKL/SHC1/RUNX1/SOS1/TP53/SOS2/TGFBR2/MAP2K1/SMAD4/STAT5B/KRAS/TGFBR1/PTPN11/AKT1/CTBP2/PIK3CB/CDK6/PIK3CD/E2F3/STAT5A/NFKB1/IKBKB/RAF1/PIK3R2/PIK3R5/CRK/NRAS/ABL1
KEGG_ERBB_SIGNALING_PATHWAY	KEGG_ERBB_SIGNALING_PATHWAY	86	0.527899	1.64753	7.30168e-06	0.000164288	0.000112407	5314	tags=52%, list=29%, signal=38%	CBL/GAB1/GSK3B/PIK3CG/BRAF/PIK3CA/MAPK1/CRKL/SHC1/PAK2/MTOR/SOS1/SOS2/MAP2K1/ELK1/STAT5B/KRAS/AKT1/NRG4/PIK3CB/ABL2/PIK3CD/MAPK8/PRKCA/PLCG2/CAMK2D/STAT5A/NRG1/CAMK2G/RAF1/MAP2K4/PIK3R2/PIK3R5/PRKCB/CRK/NRAS/ABL1/TGFA/RPS6KB1/PAK1/MAPK9/MAPK3/SRC/NCK1/EREG
KEGG_GNRH_SIGNALING_PATHWAY	KEGG_GNRH_SIGNALING_PATHWAY	99	0.502541	1.58234	1.99865e-05	0.000399729	0.000273499	5623	tags=49%, list=30%, signal=35%	MAP3K1/MAP3K2/ITPR2/CALM2/MAPK1/ITPR1/MAPK7/MAP2K6/GNAQ/ADCY7/SOS1/SOS2/MAP2K1/ELK1/MAPK14/PLA2G4A/KRAS/PLD1/MMP14/PLD2/MAP3K3/PLCB1/MAPK8/CACNA1D/PTK2B/PRKCA/MAPK13/PRKACA/CAMK2D/GNRHR/ADCY4/CAMK2G/RAF1/PLCB3/MAP2K4/PRKCD/PRKCB/NRAS/PLA2G4B/ADCY3/MAPK9/MAP2K3/MAPK3/GNA11/SRC/ITPR3/PRKACB/GRB2/PLCB2
KEGG_NON_SMALL_CELL_LUNG_CANCER	KEGG_NON_SMALL_CELL_LUNG_CANCER	54	0.561802	1.69647	2.31539e-05	0.00041677	0.000285158	5792	tags=63%, list=31%, signal=43%	PDPK1/RB1/PIK3CG/BRAF/PIK3CA/MAPK1/SOS1/TP53/SOS2/MAP2K1/KRAS/CASP9/AKT1/PIK3CB/CDK6/PIK3CD/E2F3/PRKCA/PLCG2/FOXO3/RXRA/STK4/RAF1/PIK3R2/PIK3R5/PRKCB/NRAS/TGFA/MAPK3/RASSF5/E2F2/GRB2/RXRB/AKT2
KEGG_GLYCOSAMINOGLYCAN_DEGRADATION	KEGG_GLYCOSAMINOGLYCAN_DEGRADATION	21	0.690597	1.84131	5.27826e-05	0.000784934	0.00053706	3056	tags=57%, list=16%, signal=48%	HGSNAT/GLB1/ARSB/GNS/HPSE/GALNS/HEXA/HYAL2/SGSH/IDS/HYAL1/HEXB
KEGG_ACUTE_MYELOID_LEUKEMIA	KEGG_ACUTE_MYELOID_LEUKEMIA	57	0.548706	1.66193	5.56734e-05	0.000784934	0.00053706	6445	tags=72%, list=35%, signal=47%	PIK3CG/BRAF/CHUK/PIK3CA/MAPK1/MTOR/RUNX1/SOS1/SOS2/MAP2K1/FLT3/STAT5B/TCF7L2/KRAS/AKT1/PIK3CB/PIK3CD/PML/STAT5A/NFKB1/IKBKB/RAF1/STAT3/PIK3R2/PIK3R5/NRAS/CEBPA/RELA/RARA/RPS6KB1/PIM1/MAPK3/JUP/PPARD/GRB2/AKT2/PIM2/KIT/AKT3/CCNA1/IKBKG
KEGG_GLIOMA	KEGG_GLIOMA	65	0.530969	1.62066	5.66897e-05	0.000784934	0.00053706	4172	tags=48%, list=22%, signal=37%	RB1/PIK3CG/BRAF/MDM2/PIK3CA/CALM2/MAPK1/SHC1/MTOR/SOS1/TP53/SOS2/MAP2K1/KRAS/IGF1R/PTEN/AKT1/PIK3CB/CDK6/PIK3CD/E2F3/PRKCA/PLCG2/CAMK2D/CAMK2G/RAF1/PIK3R2/PIK3R5/PRKCB/NRAS/TGFA
KEGG_ENDOMETRIAL_CANCER	KEGG_ENDOMETRIAL_CANCER	52	0.560034	1.68862	7.19919e-05	0.000863903	0.000591092	3855	tags=50%, list=21%, signal=40%	PDPK1/GSK3B/PIK3CG/BRAF/APC/PIK3CA/MAPK1/SOS1/TP53/SOS2/MAP2K1/ELK1/TCF7L2/KRAS/CASP9/PTEN/AKT1/PIK3CB/CTNNA1/PIK3CD/FOXO3/RAF1/PIK3R2/APC2/PIK3R5/NRAS
KEGG_APOPTOSIS	KEGG_APOPTOSIS	86	0.505814	1.5786	6.83165e-05	0.000863903	0.000591092	6836	tags=66%, list=37%, signal=42%	IRAK3/TNFRSF10D/XIAP/APAF1/PIK3CG/ATM/CASP10/CHUK/PIK3CA/CHP1/TNFRSF10B/PPP3CB/TP53/MYD88/CAPN1/PRKAR1A/TNFRSF10A/DFFB/PRKAR2A/CASP9/MAP3K14/BIRC2/AKT1/PIK3CB/PPP3R1/IRAK4/BID/PIK3CD/CFLAR/PRKACA/NFKB1/IKBKB/IL1RAP/EXOG/TNFRSF1A/FAS/PIK3R2/PIK3R5/PPP3CA/CSF2RB/IRAK1/RELA/IL1R1/IL3RA/RIPK1/PRKACB/TNF/CASP8/AKT2/IL1B/BIRC3/AKT3/IKBKG/FADD/CAPN2/NTRK1/CASP3
KEGG_FC_EPSILON_RI_SIGNALING_PATHWAY	KEGG_FC_EPSILON_RI_SIGNALING_PATHWAY	78	0.505874	1.56603	0.000111337	0.001213	0.000829947	5547	tags=54%, list=30%, signal=38%	PDPK1/PIK3CG/PIK3CA/MAPK1/MAP2K6/SOS1/SOS2/MAP2K1/MAPK14/PLA2G4A/KRAS/PRKCE/AKT1/PIK3CB/PIK3CD/MAPK8/PRKCA/VAV3/PLCG2/MAPK13/FCER1A/BTK/RAF1/SYK/MAP2K4/PRKCD/PIK3R2/PIK3R5/LYN/PRKCB/MS4A2/NRAS/PLA2G4B/INPP5D/LCP2/MAPK9/MAP2K3/MAPK3/GAB2/FCER1G/TNF/GRB2
KEGG_UBIQUITIN_MEDIATED_PROTEOLYSIS	KEGG_UBIQUITIN_MEDIATED_PROTEOLYSIS	133	0.46004	1.46537	0.000119033	0.001213	0.000829947	5917	tags=53%, list=32%, signal=37%	MAP3K1/CBL/TRIP12/XIAP/BIRC6/UBE4B/UBR5/UBA1/UBE3B/UBE2W/MDM2/UBE3C/PIAS3/UBE4A/HERC3/PIAS1/ITCH/SYVN1/DDB1/NEDD4/UBE2E1/HUWE1/HERC4/UBE2E2/MGRN1/UBA6/TRAF6/HERC1/FBXW8/BIRC2/DET1/UBA3/WWP2/UBOX5/UBE2D1/FBXW11/FANCL/PIAS2/BRCA1/HERC2/SMURF1/RCHY1/SKP2/CUL5/CUL4B/PML/UBA7/CUL7/UBE3A/ANAPC1/UBE2G1/CUL3/UBE2J1/ERCC8/KLHL9/FZR1/FBXO4/SIAH1/UBE2Q2/CUL4A/COP1/ANAPC7/SMURF2/ANAPC13/PPIL2/UBE2K/CDC27/UBE…
KEGG_REGULATION_OF_ACTIN_CYTOSKELETON	KEGG_REGULATION_OF_ACTIN_CYTOSKELETON	210	0.429337	1.39154	0.0001213	0.001213	0.000829947	5619	tags=42%, list=30%, signal=30%	CYFIP1/ITGAV/PIKFYVE/ACTG1/ACTB/NCKAP1L/ROCK1/PIK3CG/ROCK2/ITGAM/BRAF/APC/PIK3CA/MAPK1/CRKL/PAK2/PIP5K1A/RHOA/SSH1/DIAPH2/SSH2/SOS1/CSK/SLC9A1/ITGA5/IQGAP1/SOS2/MAP2K1/PIP5K1C/RDX/WASF2/IQGAP2/KRAS/ITGA1/GNA13/ITGA4/PXN/ITGB2/CHRM5/PPP1R12A/ARHGEF6/PIK3CB/MYH10/TIAM1/PIK3CD/CD14/PPP1CB/VAV3/ITGA2/ITGB8/DIAPH1/PIP4K2B/MSN/FN1/GNA12/PIP5K1B/CYFIP2/RAF1/ITGAX/PIK3R2/APC2/PIK3R5/ARHGEF7/CRK/NRAS/MRAS…
KEGG_PROSTATE_CANCER	KEGG_PROSTATE_CANCER	87	0.489997	1.53079	0.000168912	0.00160022	0.00109488	4464	tags=45%, list=24%, signal=34%	PDPK1/RB1/GSK3B/PIK3CG/EP300/BRAF/CHUK/MDM2/PIK3CA/MAPK1/MTOR/SOS1/TP53/SOS2/CREB1/MAP2K1/TCF7L2/CREB3L2/CREBBP/KRAS/CASP9/IGF1R/FOXO1/PTEN/AKT1/PIK3CB/CREB5/PIK3CD/E2F3/NFKB1/IKBKB/RAF1/PIK3R2/PIK3R5/NRAS/TGFA/CCNE2/RELA/CTNNB1
KEGG_NOTCH_SIGNALING_PATHWAY	KEGG_NOTCH_SIGNALING_PATHWAY	47	0.560522	1.66863	0.00020559	0.00185031	0.001266	4543	tags=51%, list=24%, signal=39%	NOTCH2/ADAM17/EP300/PSEN1/NCSTN/NOTCH1/DVL3/MAML1/APH1A/NCOR2/CREBBP/RBPJ/CTBP2/MAML2/KAT2B/DTX3L/JAG1/NUMB/PSEN2/MAML3/DTX2/LFNG/DTX4/MFNG
KEGG_RENAL_CELL_CARCINOMA	KEGG_RENAL_CELL_CARCINOMA	70	0.507339	1.55928	0.000221501	0.00189858	0.00129903	5015	tags=50%, list=27%, signal=37%	GAB1/ARNT/PIK3CG/HGF/EP300/BRAF/PIK3CA/MAPK1/CRKL/PAK2/FLCN/SOS1/SOS2/MAP2K1/CREBBP/KRAS/PTPN11/HIF1A/AKT1/PIK3CB/PIK3CD/EGLN1/RAF1/PIK3R2/PIK3R5/CRK/NRAS/TGFA/PAK1/RAPGEF1/RAP1A/MAPK3/RAP1B/EPAS1/VEGFA
KEGG_LONG_TERM_POTENTIATION	KEGG_LONG_TERM_POTENTIATION	69	0.517826	1.59123	0.00023972	0.00196134	0.00134197	5623	tags=55%, list=30%, signal=39%	ITPR2/RPS6KA3/EP300/BRAF/CALM2/CHP1/MAPK1/ITPR1/RPS6KA2/PPP3CB/GNAQ/MAP2K1/CREBBP/KRAS/PPP1R12A/PPP3R1/PLCB1/PPP1CB/RPS6KA1/PRKCA/PRKACA/CAMK2D/CAMK2G/RAF1/PLCB3/PRKCB/PPP3CA/NRAS/PPP1CC/RAP1A/MAPK3/RAP1B/RAPGEF3/GRIN2C/ITPR3/PRKACB/PPP1CA/PLCB2
KEGG_PANCREATIC_CANCER	KEGG_PANCREATIC_CANCER	70	0.503241	1.54668	0.000312775	0.00244781	0.00167482	5015	tags=51%, list=27%, signal=38%	RB1/PIK3CG/BRAF/CHUK/PIK3CA/MAPK1/SMAD2/TP53/TGFBR2/MAP2K1/SMAD4/KRAS/TGFBR1/CASP9/AKT1/PLD1/ARHGEF6/PIK3CB/CDK6/BRCA2/PIK3CD/MAPK8/E2F3/JAK1/NFKB1/IKBKB/RAF1/STAT3/PIK3R2/PIK3R5/STAT1/TGFA/RELA/MAPK9/MAPK3/VEGFA
KEGG_FC_GAMMA_R_MEDIATED_PHAGOCYTOSIS	KEGG_FC_GAMMA_R_MEDIATED_PHAGOCYTOSIS	96	0.469326	1.47556	0.000399529	0.00299647	0.00205022	7107	tags=62%, list=38%, signal=39%	PIKFYVE/ASAP1/PIK3CG/PTPRC/PIK3CA/MAPK1/CRKL/PIP5K1A/MAP2K1/PIP5K1C/WASF2/PLA2G4A/DOCK2/PRKCE/AKT1/PLD1/PIK3CB/PLD2/DNM1L/PIK3CD/PRKCA/VAV3/FCGR2C/PLCG2/PIP4K2B/PIP5K1B/RAF1/SYK/PRKCD/PIK3R2/PIK3R5/LYN/PRKCB/CRK/PLA2G4B/MYO10/INPP5D/RPS6KB1/WASF1/GSN/DNM2/PAK1/MAPK3/GAB2/LIMK1/SCIN/HCK/LIMK2/SPHK2/AKT2/FCGR2B/FCGR2A/VAV1/AKT3/ARPC1A/AMPH/VAV2/WASL/CDC42/NCF1
KEGG_ADIPOCYTOKINE_SIGNALING_PATHWAY	KEGG_ADIPOCYTOKINE_SIGNALING_PATHWAY	66	0.509948	1.55841	0.000419052	0.00301717	0.00206438	6445	tags=59%, list=35%, signal=39%	CD36/JAK2/CHUK/ACSL4/CAMKK2/PRKAA1/MTOR/PPARA/PRKAG2/PCK2/PTPN11/AKT1/MAPK8/PRKAB2/PRKAG3/CPT1A/RXRA/NFKB1/IKBKB/ACSL3/TNFRSF1A/PRKAB1/STAT3/IRS2/RELA/LEPR/TNFRSF1B/ACACB/MAPK9/ACSL1/CAMKK1/PRKAG1/ACSL5/TNF/RXRB/AKT2/ADIPOR1/AKT3/IKBKG
KEGG_WNT_SIGNALING_PATHWAY	KEGG_WNT_SIGNALING_PATHWAY	149	0.430557	1.37778	0.000554114	0.00383618	0.00262475	6436	tags=48%, list=35%, signal=31%	NFAT5/ROCK1/GSK3B/ROCK2/EP300/APC/CHP1/PSEN1/FZD1/TBL1XR1/RHOA/PPP3CB/SMAD2/DVL3/TP53/FZD5/SMAD4/TCF7L2/CREBBP/TBL1X/FZD2/CTBP2/PPP3R1/SENP2/FBXW11/CSNK1A1/PLCB1/MAPK8/CTNNBIP1/PRKCA/PRKACA/CAMK2D/PPP2CB/CSNK2A2/CAMK2G/PLCB3/CHD8/APC2/MAP3K7/PPP2R5E/PRKCB/PPP3CA/FZD7/LRP6/NKD1/LRP5/SIAH1/CTNNB1/FRAT1/PPP2R5A/CSNK1A1L/MAPK9/PPP2R5B/FRAT2/PPP2R1A/NFATC1/PPARD/PRKACB/CSNK2A1/CSNK2B/WNT5B/FZD6/PLCB2/…
KEGG_MAPK_SIGNALING_PATHWAY	KEGG_MAPK_SIGNALING_PATHWAY	265	0.399772	1.30629	0.000645701	0.00430468	0.0029453	5818	tags=40%, list=31%, signal=28%	MAP3K1/TAOK1/RASA1/MAP3K2/NF1/RPS6KA3/ATF2/DUSP3/RPS6KA5/BRAF/CHUK/CHP1/MAPK1/DUSP7/CRKL/MAP3K20/PAK2/MAPK7/RPS6KA2/MAP2K6/PPP3CB/SOS1/TP53/SOS2/MAPKAPK3/ELK4/TGFBR2/MAP2K1/ELK1/FLNB/MAPK14/PLA2G4A/KRAS/TGFBR1/MKNK1/RASGRP4/DUSP1/TRAF6/MAP3K14/CACNA2D3/AKT1/PPP3R1/MAP4K3/DUSP6/MAP3K3/TAB2/MAP3K5/MAPK8/CD14/CACNA1D/PPM1A/RPS6KA1/PRKCA/LAMTOR3/STK3/SRF/MAPK13/RAPGEF2/PRKACA/HSPA1L/MAP3K6/RASA2/ARRB…
KEGG_LYSINE_DEGRADATION	KEGG_LYSINE_DEGRADATION	44	0.54088	1.59891	0.000676866	0.00435128	0.00297719	5391	tags=50%, list=29%, signal=36%	SETD7/SUV39H2/ASH1L/TMLHE/OGDH/SETD1B/SETDB1/NSD1/ALDH3A2/EHMT1/NSD3/ALDH2/SETD2/NSD2/AASDHPPT/DOT1L/KMT5B/PLOD3/PLOD1/ALDH9A1/SETDB2/AASDH
KEGG_OTHER_GLYCAN_DEGRADATION	KEGG_OTHER_GLYCAN_DEGRADATION	15	0.70513	1.76406	0.000863871	0.00501602	0.00343202	3621	tags=67%, list=19%, signal=54%	GLB1/NEU3/MAN2B1/HEXA/NEU1/MANBA/HEXB/MAN2B2/FUCA1/FUCA2
KEGG_MTOR_SIGNALING_PATHWAY	KEGG_MTOR_SIGNALING_PATHWAY	51	0.535983	1.60949	0.00085488	0.00501602	0.00343202	2597	tags=41%, list=14%, signal=36%	PDPK1/RPS6KA3/RICTOR/PIK3CG/ULK2/BRAF/PIK3CA/MAPK1/PRKAA1/RPS6KA2/MTOR/TSC2/STRADA/HIF1A/AKT1/PIK3CB/ULK1/PIK3CD/RPS6KA1/CAB39/TSC1
KEGG_JAK_STAT_SIGNALING_PATHWAY	KEGG_JAK_STAT_SIGNALING_PATHWAY	148	0.424916	1.35917	0.000856353	0.00501602	0.00343202	6468	tags=44%, list=35%, signal=29%	CBL/PRLR/JAK2/OSMR/SPRY3/PIK3CG/EP300/STAM2/PIK3CA/PIAS3/PIAS1/SOS1/SOS2/STAT5B/CREBBP/PTPN11/CNTF/SPRED1/AKT1/IL6ST/PIK3CB/IFNAR2/STAT2/PIAS2/PIK3CD/JAK1/JAK3/IL10RA/SOCS4/IL15RA/SPRED2/SOCS5/IL6R/IFNK/STAT5A/SOCS7/CISH/STAM/STAT3/IL5RA/PIK3R2/PIK3R5/IFNGR2/STAT1/CSF2RB/IFNAR1/LEPR/TYK2/PIM1/CSF2RA/IL13RA1/IL3RA/STAT6/EPOR/GRB2/IFNGR1/IL7/CCND3/AKT2/IL4R/IL9R/AKT3/CSF3R/SPRY2/IL10RB
KEGG_TYPE_II_DIABETES_MELLITUS	KEGG_TYPE_II_DIABETES_MELLITUS	46	0.534395	1.58595	0.00096343	0.00541929	0.00370794	6101	tags=52%, list=33%, signal=35%	PIK3CG/PIK3CA/MAPK1/INSR/MTOR/HK2/HK3/PRKCE/PIK3CB/PIK3CD/MAPK8/CACNA1D/SOCS4/IKBKB/PRKCD/PIK3R2/PIK3R5/IRS2/CACNA1E/MAPK9/MAPK3/TNF/PKM/HK1
KEGG_SMALL_CELL_LUNG_CANCER	KEGG_SMALL_CELL_LUNG_CANCER	84	0.472922	1.47199	0.00176326	0.0096178	0.0065806	4295	tags=40%, list=23%, signal=31%	ITGAV/RB1/XIAP/APAF1/PIK3CG/CHUK/PIK3CA/PIAS3/PIAS1/TP53/LAMB1/CASP9/TRAF6/BIRC2/PTEN/AKT1/TRAF3/PIK3CB/CDK6/PIAS2/PIK3CD/E2F3/ITGA2/SKP2/FN1/RXRA/LAMB2/NFKB1/IKBKB/PIK3R2/PIK3R5/PTGS2/CCNE2/RELA
KEGG_COLORECTAL_CANCER	KEGG_COLORECTAL_CANCER	62	0.493974	1.50392	0.00185931	0.00984338	0.00673495	3631	tags=44%, list=20%, signal=35%	GSK3B/PIK3CG/BRAF/APC/PIK3CA/MAPK1/RHOA/SMAD2/TP53/TGFBR2/MAP2K1/SMAD4/TCF7L2/KRAS/TGFBR1/CASP9/AKT1/PIK3CB/PIK3CD/MAPK8/APPL1/MSH3/RAF1/FOS/PIK3R2/APC2/PIK3R5
KEGG_PROTEASOME	KEGG_PROTEASOME	44	-0.319067	-1.67424	0.00313353	0.0161153	0.0110263	1578	tags=27%, list=8%, signal=25%	PSMB10/PSMD13/PSMD4/PSMA7/POMP/PSMD8/PSME2/PSMB1/PSMB6/PSMC3/PSMC5/SEM1
KEGG_B_CELL_RECEPTOR_SIGNALING_PATHWAY	KEGG_B_CELL_RECEPTOR_SIGNALING_PATHWAY	74	0.466617	1.43839	0.00343951	0.0167327	0.0114487	6445	tags=59%, list=35%, signal=39%	NFAT5/GSK3B/PIK3CG/CHUK/PIK3CA/CHP1/MAPK1/PPP3CB/PIK3AP1/SOS1/SOS2/MAP2K1/KRAS/AKT1/PIK3CB/PPP3R1/PIK3CD/VAV3/PLCG2/NFKB1/IKBKB/BTK/RAF1/SYK/MALT1/FOS/PIK3R2/PIK3R5/LYN/PRKCB/PPP3CA/NRAS/INPP5D/RELA/MAPK3/NFATC1/DAPP1/GRB2/AKT2/FCGR2B/VAV1/AKT3/NFATC2/IKBKG
KEGG_PATHWAYS_IN_CANCER	KEGG_PATHWAYS_IN_CANCER	324	0.37583	1.23508	0.00342233	0.0167327	0.0114487	3864	tags=30%, list=21%, signal=24%	CBL/ITGAV/RB1/XIAP/SUFU/ARNT/GSK3B/PIK3CG/HGF/DAPK1/EP300/BRAF/CHUK/MDM2/APC/PIK3CA/MAPK1/PIAS3/FZD1/CRKL/RHOA/MTOR/RUNX1/SMAD2/PIAS1/DVL3/SOS1/CSF1R/TP53/FZD5/SOS2/TGFBR2/MAP2K1/FLT3/SMAD4/STAT5B/TCF7L2/CREBBP/NCOA4/LAMB1/KRAS/TGFBR1/STK36/CASP9/IGF1R/TRAF6/HIF1A/BIRC2/FOXO1/PTEN/MITF/AKT1/PLD1/FZD2/CTBP2/TRAF3/PIK3CB/BID/CDK6/BRCA2/CTNNA1/PIAS2/PIK3CD/MAPK8/E2F3/JAK1/EGLN1/PRKCA/APPL1/PLCG2/ITG…
KEGG_NOD_LIKE_RECEPTOR_SIGNALING_PATHWAY	KEGG_NOD_LIKE_RECEPTOR_SIGNALING_PATHWAY	60	0.476	1.44798	0.00421832	0.0199815	0.0136716	6095	tags=60%, list=33%, signal=40%	XIAP/TAB3/ERBIN/CHUK/MAPK1/NAIP/MAPK14/CARD8/TRAF6/NLRC4/BIRC2/TAB2/MAPK8/MAPK13/NLRP1/NFKB1/IKBKB/TAB1/MEFV/CARD6/NOD2/MAP3K7/RELA/CARD9/MAPK9/RIPK2/MAPK3/CASP5/CASP1/TNF/CASP8/SUGT1/IL1B/NLRP3/IL18/BIRC3
KEGG_ENDOCYTOSIS	KEGG_ENDOCYTOSIS	175	0.399469	1.28805	0.00501943	0.0231666	0.0158508	5395	tags=41%, list=29%, signal=29%	CBL/GRK3/PIKFYVE/EEA1/CLTC/ACAP2/ASAP1/EHD4/IQSEC2/STAM2/MDM2/AP2A1/RAB11FIP2/PIP5K1A/IQSEC1/CSF1R/CLTCL1/ITCH/VPS36/VPS37A/EPS15/VTA1/PIP5K1C/NEDD4/LDLR/RNF41/USP8/RAB11FIP1/RBSN/IGF1R/TRAF6/PLD1/GIT2/PLD2/GRK6/DNM1L/RAB5B/PSD4/VPS37C/SMURF1/HSPA1L/PIP4K2B/ARRB1/STAMBP/PIP5K1B/ARAP3/RABEP1/PDCD6IP/RAB31/SH3GLB1/ARAP1/STAM/AP2A2/PRKCI/RAB11FIP4/GRK2/RAB5A/SMAP2/DNM2/AP2B1/ARAP2/CHMP5/GIT1/CHMP2B/…
KEGG_ABC_TRANSPORTERS	KEGG_ABC_TRANSPORTERS	43	0.512142	1.51156	0.00624083	0.0255802	0.0175022	6668	tags=58%, list=36%, signal=37%	ABCC1/ABCB10/TAP1/ABCD1/ABCC2/ABCA1/ABCC10/ABCA5/ABCD2/ABCC5/ABCC6/TAP2/ABCD3/ABCC11/ABCA9/ABCG1/ABCA13/ABCA2/ABCA7/ABCB11/ABCB7/ABCB8/ABCA6/ABCB6/ABCA10
KEGG_LEISHMANIA_INFECTION	KEGG_LEISHMANIA_INFECTION	58	0.481378	1.45938	0.00625293	0.0255802	0.0175022	4295	tags=48%, list=23%, signal=37%	JAK2/ITGAM/MAPK1/CR1/MYD88/ELK1/TLR2/MAPK14/ITGA4/ITGB2/TRAF6/IRAK4/TLR4/TAB2/JAK1/FCGR2C/MAPK13/NFKB1/TAB1/C3/FOS/IFNGR2/MAP3K7/PTGS2/PRKCB/STAT1/IRAK1/RELA
KEGG_VIBRIO_CHOLERAE_INFECTION	KEGG_VIBRIO_CHOLERAE_INFECTION	54	0.482085	1.45575	0.00624038	0.0255802	0.0175022	5575	tags=50%, list=30%, signal=35%	ACTG1/ACTB/ATP6V1A/ATP6V0A2/ATP6V1C1/ATP6V0A1/ATP6AP1/KCNQ1/ATP6V1B2/KDELR1/KDELR2/ATP6V0D1/ERO1A/PRKCA/PLCG2/PRKACA/ATP6V0C/SEC61A2/ATP6V0E1/PRKCB/ADCY3/SEC61A1/ARF1/ATP6V0B/ATP6V1D/PRKACB/TCIRG1
KEGG_CHEMOKINE_SIGNALING_PATHWAY	KEGG_CHEMOKINE_SIGNALING_PATHWAY	186	0.397753	1.28269	0.00591176	0.0255802	0.0175022	5792	tags=42%, list=31%, signal=30%	GNB4/JAK2/GRK3/ROCK1/GSK3B/PIK3CG/ROCK2/BRAF/CHUK/PIK3CA/MAPK1/CRKL/SHC1/RHOA/ADCY7/SOS1/CSK/SOS2/CCR2/MAP2K1/STAT5B/DOCK2/KRAS/PXN/CXCL9/AKT1/PIK3CB/GRK6/STAT2/TIAM1/PLCB1/PIK3CD/JAK3/PTK2B/VAV3/GNG5/PRKACA/FGR/FOXO3/GSK3A/ARRB1/ADCY4/NFKB1/PREX1/IKBKB/CXCL10/GNB1/RAF1/PLCB3/PRKCD/STAT3/PIK3R2/PIK3R5/LYN/PRKCB/CRK/NRAS/STAT1/GRK2/GNG3/XCR1/ADCY3/RELA/CXCL16/TIAM2/PAK1/RAP1A/MAPK3/RAP1B/GRK7/ELMO…
KEGG_FOCAL_ADHESION	KEGG_FOCAL_ADHESION	197	0.395615	1.27995	0.00591176	0.0255802	0.0175022	6262	tags=42%, list=34%, signal=28%	ITGAV/PDPK1/ACTG1/ACTB/ROCK1/XIAP/GSK3B/PIK3CG/HGF/ROCK2/BRAF/PIK3CA/MAPK1/CRKL/SHC1/PAK2/TLN1/RHOA/ARHGAP5/SOS1/ITGA5/SOS2/MAP2K1/ELK1/PIP5K1C/FLNB/ZYX/LAMB1/ITGA1/ITGA4/PXN/IGF1R/BIRC2/PTEN/PPP1R12A/AKT1/PIK3CB/PIK3CD/MAPK8/PPP1CB/PRKCA/VAV3/ITGA2/ITGB8/DIAPH1/THBS4/THBS3/FN1/LAMB2/CHAD/RAF1/PIK3R2/PIK3R5/PRKCB/CRK/PPP1CC/ITGA7/FLNA/CTNNB1/DOCK1/PAK1/RAPGEF1/MAPK9/RAP1A/MAPK3/RAP1B/VEGFA/MYLK3/…
KEGG_ALDOSTERONE_REGULATED_SODIUM_REABSORPTION	KEGG_ALDOSTERONE_REGULATED_SODIUM_REABSORPTION	40	0.511666	1.50408	0.00708013	0.0283205	0.0193772	4944	tags=48%, list=27%, signal=35%	PDPK1/PIK3CG/PIK3CA/MAPK1/INSR/KRAS/PIK3CB/KCNJ1/PIK3CD/PRKCA/ATP1A4/PIK3R2/PIK3R5/SCNN1A/PRKCB/IRS2/SGK1/MAPK3/ATP1A1
KEGG_GLYCEROPHOSPHOLIPID_METABOLISM	KEGG_GLYCEROPHOSPHOLIPID_METABOLISM	75	0.444348	1.37229	0.00831991	0.0325562	0.0222753	5534	tags=44%, list=30%, signal=31%	CDS2/LYPLA1/CHPT1/LPGAT1/LPCAT3/AGPAT3/CHKA/LPCAT2/ETNK1/MBOAT1/PLA2G4A/GPD2/DGKD/DGKH/PLD1/PLD2/CRLS1/GNPAT/DGKG/PGS1/PISD/CDIPT/PCYT1A/DGKE/MBOAT2/GPAT3/PLA2G4B/MBOAT7/PLA2G15/GPAM/PTDSS1/PEMT/PHOSPHO1

## Sheet: SLC1A5
	Description	setSize	enrichmentScore	NES	pvalue	p.adjust	qvalue	rank	leading_edge	core_enrichment
KEGG_RIBOSOME	KEGG_RIBOSOME	86	-0.782761	-3.75259	1.2305e-31	2.25181e-29	1.73565e-29	1820	tags=66%, list=10%, signal=60%	RPS25/RPS27/RPL27/RPL18/RPS3A/RPS11/RPSA/RPLP1/RPLP0/RPS26/RPL29/RPL30/RPL34/RPS3/RPS28/RPS18/RPL22L1/RPS15/RPL37A/RPL36/RPL28/UBA52/RPL9/RPS10/RPS27A/RPL7/RPS21/RPL35A/RPL38/RPL35/RPL13/RPL11/RPL27A/RPS19/RPL13A/RPL24/RPL36AL/RPL7A/RPL17/RPS12/RPS20/RPL21/RPL10A/RPLP2/RPL5/RPL22/RPL14/RPL12/RPL19/RPS4X/RPS17/RPL4/RPL32/RPL6/RPS8/RPL3/RPS6
KEGG_LYSOSOME	KEGG_LYSOSOME	120	0.60344	1.95782	2.14648e-11	1.96403e-09	1.51383e-09	3591	tags=49%, list=19%, signal=40%	MAN2B1/NAGA/AP1B1/CTSD/AP1M1/NAGLU/ATP6AP1/NAGPA/HEXA/GAA/SGSH/PLA2G15/GALNS/PSAP/SUMF1/CLN3/ABCA2/ACP2/GGA1/ATP6V0C/CTNS/ACP5/TPP1/HYAL1/ATP6V0D1/GLB1/CLTCL1/SMPD1/AP4M1/GGA3/CTSB/ARSB/AP3D1/HGSNAT/ARSG/LAMP1/PPT2/CTSZ/TCIRG1/ATP6V0B/NEU1/SORT1/AP1S1/ATP6V0A2/AP1S2/CTSA/CTSL/ARSA/CTSH/GM2A/NPC2/SCARB2/LIPA/IDUA/CD68/MCOLN1/AP3S2/ATP6V0A1/CD164
KEGG_PROTEASOME	KEGG_PROTEASOME	44	-0.485292	-2.0993	2.25653e-05	0.00137648	0.00106096	1418	tags=39%, list=8%, signal=36%	PSMC2/PSMA1/POMP/PSMC4/PSMD4/PSMB6/PSMC1/PSMC3/SEM1/PSME1/PSMA7/PSME2/PSMD6/PSMD13/PSMB1/PSMD7/PSMC5
KEGG_APOPTOSIS	KEGG_APOPTOSIS	86	0.52606	1.67496	4.52073e-05	0.00206823	0.00159415	4232	tags=43%, list=23%, signal=33%	PIK3R2/CAPN1/AKT2/IRAK1/TP53/AKT1/MAP3K14/TRADD/PRKACA/IKBKG/DFFB/TNFRSF10D/TNF/NTRK1/IRAK3/ATM/BCL2L1/TNFRSF1A/ENDOG/CASP9/BID/PIK3CD/FADD/XIAP/RELA/TRAF2/TNFRSF10B/IL3RA/CASP10/MYD88/BAX/TNFRSF10A/BAD/APAF1/EXOG/PPP3CB/PIK3R5
KEGG_GLYCOSAMINOGLYCAN_DEGRADATION	KEGG_GLYCOSAMINOGLYCAN_DEGRADATION	21	0.706689	1.86975	0.000132807	0.00486075	0.00374656	3928	tags=62%, list=21%, signal=49%	HYAL2/NAGLU/HEXA/SGSH/HYAL3/GALNS/HYAL1/GLB1/ARSB/HGSNAT/IDUA/HPSE/GNS
KEGG_INOSITOL_PHOSPHATE_METABOLISM	KEGG_INOSITOL_PHOSPHATE_METABOLISM	54	0.549508	1.66853	0.000577178	0.0176039	0.0135688	6872	tags=72%, list=37%, signal=46%	PLCB3/PIP5K1C/CDIPT/INPPL1/PLCD3/INPP5E/PIK3C2B/PI4KB/INPP5K/PI4KA/PIP4K2B/ITPKB/INPP4A/TPI1/ITPK1/PIK3CD/PLCB2/MINPP1/PLCG1/OCRL/PLCB1/PLCE1/PIKFYVE/PIP5K1A/PIK3C2A/IMPA2/ITPKA/PLCD1/IMPA1/INPP5J/ALDH6A1/IPMK/PLCD4/PIK3CG/ISYNA1/SYNJ1/SYNJ2/INPP1/IPPK
KEGG_OTHER_GLYCAN_DEGRADATION	KEGG_OTHER_GLYCAN_DEGRADATION	15	0.71091	1.74554	0.000744415	0.0194611	0.0150002	3417	tags=60%, list=18%, signal=49%	MAN2B1/HEXA/MAN2C1/NEU3/GLB1/NEU1/ENGASE/MAN2B2/FUCA2
KEGG_NOTCH_SIGNALING_PATHWAY	KEGG_NOTCH_SIGNALING_PATHWAY	47	0.545738	1.63257	0.00105158	0.0240549	0.018541	2488	tags=36%, list=13%, signal=31%	LFNG/APH1A/MFNG/NCOR2/DVL2/PSEN2/DVL3/NOTCH4/CTBP1/NOTCH2/NOTCH1/DTX2/RFNG/MAML1/NOTCH3/DVL1/JAG2
KEGG_ADIPOCYTOKINE_SIGNALING_PATHWAY	KEGG_ADIPOCYTOKINE_SIGNALING_PATHWAY	66	0.510711	1.58478	0.00131484	0.026735	0.0206068	4638	tags=41%, list=25%, signal=31%	PCK2/AKT2/AKT1/RXRB/TRADD/RXRA/CD36/IKBKG/TNFRSF1B/STK11/POMC/TNF/PPARA/MTOR/TNFRSF1A/ACACB/CPT1A/RELA/JAK2/CAMKK2/TRAF2/SLC2A1/AGRP/NFKBIE/CAMKK1/PRKAB1/PRKAG3
KEGG_PPAR_SIGNALING_PATHWAY	KEGG_PPAR_SIGNALING_PATHWAY	68	0.51272	1.5945	0.00146318	0.0267762	0.0206385	3319	tags=29%, list=18%, signal=24%	PCK2/SLC27A1/SLC27A4/RXRB/FADS2/RXRA/ACOX3/PDPK1/CD36/CYP27A1/ACAA1/APOA2/PPARA/LPL/FABP3/CPT1A/SCD/PPARD/NR1H3/ANGPTL4
KEGG_PHOSPHATIDYLINOSITOL_SIGNALING_SYSTEM	KEGG_PHOSPHATIDYLINOSITOL_SIGNALING_SYSTEM	76	0.495226	1.55959	0.00161982	0.0269479	0.0207709	5397	tags=54%, list=29%, signal=38%	PIK3R2/PLCB3/PIP5K1C/CDIPT/INPPL1/DGKZ/PLCD3/INPP5E/DGKQ/PIK3C2B/PI4KB/INPP5K/PI4KA/ITPR3/PIP4K2B/ITPKB/INPP4A/DGKD/CALM2/ITPK1/PIK3CD/PLCB2/ITPR1/PLCG1/ITPR2/OCRL/PLCB1/PLCE1/PIKFYVE/INPP5D/PIK3R5/CDS2/DGKH/PIP5K1A/PIK3C2A/IMPA2/ITPKA/PLCD1/IMPA1/PRKCA/INPP5J
KEGG_GLYCOSAMINOGLYCAN_BIOSYNTHESIS_CHONDROITIN_SULFATE	KEGG_GLYCOSAMINOGLYCAN_BIOSYNTHESIS_CHONDROITIN_SULFATE	22	0.642668	1.70542	0.0023873	0.0313566	0.024169	2658	tags=50%, list=14%, signal=43%	CHST14/CHPF2/B4GALT7/B3GALT6/CHST13/CHST12/CHST7/XYLT2/XYLT1/B3GAT1/CHPF
KEGG_FRUCTOSE_AND_MANNOSE_METABOLISM	KEGG_FRUCTOSE_AND_MANNOSE_METABOLISM	34	0.575314	1.63846	0.00257021	0.0313566	0.024169	3787	tags=41%, list=20%, signal=33%	PFKL/FCSK/GMPPB/HK3/ALDOA/FBP1/PFKFB4/FPGT/GFUS/TPI1/KHK/HK1/HK2/PFKFB2
KEGG_NON_SMALL_CELL_LUNG_CANCER	KEGG_NON_SMALL_CELL_LUNG_CANCER	54	0.522407	1.58624	0.0025628	0.0313566	0.024169	4324	tags=41%, list=23%, signal=31%	PIK3R2/AKT2/TP53/AKT1/E2F2/RXRB/RXRA/PDPK1/MAPK3/CDK4/E2F1/CASP9/PIK3CD/ERBB2/MAP2K2/PLCG1/RASSF1/BAD/CDK6/MAP2K1/PIK3R5/ARAF
KEGG_INSULIN_SIGNALING_PATHWAY	KEGG_INSULIN_SIGNALING_PATHWAY	134	0.436303	1.42181	0.00251244	0.0313566	0.024169	4638	tags=34%, list=25%, signal=25%	PCK2/ELK1/PIK3R2/PPP1CA/GYS1/AKT2/HK3/FASN/TSC2/AKT1/SHC1/RPTOR/PYGB/FBP1/INPP5K/EXOC7/PDPK1/PRKACA/RAPGEF1/MAPK3/SREBF1/CBL/FLOT2/INSR/MTOR/ACACA/ACACB/PHKA2/PHKG2/CALM2/PIK3CD/EIF4EBP1/HK1/MAP2K2/HK2/BAD/INPP5D/MAP2K1/PIK3R5/CRKL/ARAF/LIPE/PRKAB1/PRKCZ/PRKAG3
KEGG_N_GLYCAN_BIOSYNTHESIS	KEGG_N_GLYCAN_BIOSYNTHESIS	46	0.525898	1.56735	0.00363356	0.0400665	0.0308825	4550	tags=50%, list=24%, signal=38%	MGAT1/GANAB/ALG3/DDOST/DOLPP1/MAN1B1/RFT1/ALG1/MOGS/MGAT3/MGAT4B/ALG12/MGAT2/B4GALT3/STT3A/MAN1C1/DPAGT1/MAN1A2/DAD1/B4GALT2/ALG10B/ALG10/MAN2A2
KEGG_FOCAL_ADHESION	KEGG_FOCAL_ADHESION	197	0.404119	1.33924	0.00372203	0.0400665	0.0308825	6363	tags=42%, list=34%, signal=28%	ELK1/PIK3R2/PPP1CA/FLNA/SRC/PIP5K1C/AKT2/CCND3/AKT1/SHC1/ITGB7/LAMB2/PAK4/ACTG1/FLNB/CHAD/TLN1/ITGA5/ZYX/PXN/PDPK1/ITGA7/RAPGEF1/MAPK3/VAV2/ACTB/HGF/ITGA3/ITGAV/PDGFB/THBS3/PDGFRB/VASP/PAK6/PIK3CD/XIAP/TNXB/ITGA10/ERBB2/FLNC/LAMA5/PARVG/LAMB1/PDGFC/ITGB4/COL6A3/BAD/MAP2K1/ILK/PIK3R5/CRKL/THBS4/ITGA4/VTN/VWF/DIAPH1/BCAR1/JUN/ITGB8/VEGFB/CAV3/ARHGAP5/TNC/FLT4/FN1/LAMA2/PRKCA/ITGA2B/MYL5/ITGA2/ITGB3…
KEGG_AMINO_SUGAR_AND_NUCLEOTIDE_SUGAR_METABOLISM	KEGG_AMINO_SUGAR_AND_NUCLEOTIDE_SUGAR_METABOLISM	44	0.526809	1.56371	0.00395691	0.0402286	0.0310073	1929	tags=30%, list=10%, signal=27%	FCSK/HEXA/GMPPB/HK3/GALK1/GALT/CYB5R3/AMDHD2/FPGT/GFUS/RENBP/GALE/GPI
KEGG_TOLL_LIKE_RECEPTOR_SIGNALING_PATHWAY	KEGG_TOLL_LIKE_RECEPTOR_SIGNALING_PATHWAY	95	0.452442	1.44891	0.00440743	0.0424505	0.03272	4771	tags=38%, list=26%, signal=28%	IRF5/TAB1/TICAM1/PIK3R2/TOLLIP/AKT2/IRAK1/AKT1/IKBKE/TIRAP/CXCL10/CXCL9/IKBKG/CXCL11/MAPK3/MAP2K3/TNF/CD14/TICAM2/PIK3CD/TLR7/FADD/TLR9/RELA/FOS/MAP2K2/MYD88/IRF7/TRAF3/MAP2K1/PIK3R5/MAPK12/TLR8/JUN/MAP2K6/MAPK13
KEGG_ENDOCYTOSIS	KEGG_ENDOCYTOSIS	175	0.413268	1.36604	0.00480595	0.0439745	0.0338946	3846	tags=31%, list=21%, signal=25%	CSF1R/IQSEC2/AP2A1/SRC/PIP5K1C/GIT1/MVB12A/EHD1/EPN1/VPS25/GRK6/PLD2/GRK2/LDLR/PSD4/ARFGAP1/ARFGAP2/HSPA1L/ARAP1/EHD4/VPS37C/ACAP3/ARRB1/SH3GL1/CLTCL1/DNM2/IL2RB/PIP4K2B/RAB11FIP3/CBL/NTRK1/GRK3/SH3GLB2/HGS/PARD6A/CHMP6/AGAP2/ASAP3/RAB11FIP5/GRK7/RET/EEA1/RAB11FIP4/CCR5/ARAP3/NEDD4/RNF41/IQSEC1/VPS37B/CHMP5/VTA1/VPS28/PSD/PIKFYVE/HSPA1B
