# Supplementary material for: Integrative analysis of transcriptomics, single-cell RNA sequencing, and GraphBAN identifies de novo lipogenesis-associated genes and their potential roles in diabetic retinopathy
Source: Front Immunol. 2026 Apr 7;17:1803639. doi: 10.3389/fimmu.2026.1803639 (PMC13095570; doi:10.3389/fimmu.2026.1803639)
Supplement: Supplementary file 6 [file Table5.xlsx]

## Sheet: Bilingual Version
Number	Group	Age(years)	Gender	Disease Duration(years)	DR Grade	Fasting Blood Glucose(mmol/L)	Glycated Hemoglobin(%)	Medication
1	DR Group	49	Male	10	PDR	14.25	7.3	Insulin
2	DR Group	63	Male	12	PDR	9.34	6	Insulin
3	DR Group	41	Female	15	PDR	14.9	7	Insulin
4	DR Group	55	Male	8	PDR	9.3	9.1	Oral Hypoglycemic Agents
5	DR Group	62	Male	30	PDR	5.5	7.5	Oral Hypoglycemic Agents + Insulin
6	Normal Group	46	Female	-	-	4.15	5.5	-
7	Normal Group	53	Male	-	-	3.78	5.6	-
8	Normal Group	52	Male	-	-	5.28	6	-
9	Normal Group	63	Male	-	-	4.33	5.2	-
10	Normal Group	55	Female	-	-	4.55	5.8	-

## Sheet: English Version
No.	Group	Age (years)	Gender	Disease Duration (years)	DR Grade	Fasting Blood Glucose (mmol/L)	Glycated Hemoglobin (%)	Medication
1	DR Group	49	Male	>10	PDR	14.25	7.3	Insulin
2	DR Group	63	Male	>10	PDR	9.34	6	Insulin
3	DR Group	41	Female	15	PDR	14.9	7	Insulin
4	DR Group	55	Male	8	PDR	9.3	9.1	Oral Hypoglycemic Agents
5	DR Group	62	Male	>30	PDR	5.5	7.5	Oral Agents + Insulin
6	Normal Group	46	Female	-	-	4.15	5.5	-
7	Normal Group	53	Male	-	-	3.78	5.6	-
8	Normal Group	52	Male	-	-	5.28	6	-
9	Normal Group	63	Male	-	-	4.33	5.2	-
10	Normal Group	55	Female	-	-	4.55	5.8	-
